# Supplementary material for: Arabidopsis thaliana LSM proteins function in mRNA splicing and degradation
Source: Nucleic Acids Res. 2013 Apr 24;41(12):6232–49. doi: 10.1093/nar/gkt296 (PMC3695525; doi:10.1093/nar/gkt296)
Supplement: Supplementary Data [file supp_gkt296_nar-03286-a-2012-File013.xls]

## Sheet: AtLSM1
		1st purification		2nd purification		3rd purification
AGI no.	Description	score	peptides no.	score	peptides no.	score	peptides no.
AT1G01050.1	AtPPa1, PPa1 | pyrophosphorylase 1 | chr1:31382-32670 REVERSE LENGTH=212	-	-	105	3	263	5
AT1G01090.1	PDH-E1 ALPHA | pyruvate dehydrogenase E1 alpha | chr1:47705-49166 REVERSE LENGTH=428	-	-	-	-	42	1
AT1G01320.1	| Tetratricopeptide repeat (TPR)-like superfamily protein | chr1:121582-130099 REVERSE LENGTH=1797	-	-	207	3	367	8
AT1G01640.2	| BTB/POZ domain-containing protein | chr1:231164-231915 REVERSE LENGTH=207	24	1	-	-	-	-
AT1G01800.2	| NAD(P)-binding Rossmann-fold superfamily protein | chr1:293595-294888 FORWARD LENGTH=260	-	-	76	1	90	1
AT1G01960.1	EDA10 | SEC7-like guanine nucleotide exchange family protein | chr1:330830-337582 REVERSE LENGTH=1750	-	-	44	1	228	4
AT1G02080.2	| transcription regulators | chr1:373694-386682 FORWARD LENGTH=2377	-	-	58	1	186	2
AT1G02500.2	SAM1, SAM-1, MAT1, AtSAM1 | S-adenosylmethionine synthetase 1 | chr1:519037-520218 FORWARD LENGTH=393	274	5	378	9	2015	14
AT1G02560.1	CLPP5, NCLPP5, NCLPP1 | nuclear encoded CLP protease 5 | chr1:538000-539805 FORWARD LENGTH=298	-	-	-	-	24	2
AT1G02780.1	emb2386 | Ribosomal protein L19e family protein | chr1:608120-609391 REVERSE LENGTH=214	-	-	68	1	117	4
AT1G02840.2	SR1, ATSRP34, SRP34, SR34, At-SR34 | RNA-binding (RRM/RBD/RNP motifs) family protein | chr1:626918-628995 FORWARD LENGTH=285	63	2	-	-	-	-
AT1G02920.1	ATGSTF7, GST11, ATGSTF8, GSTF7, ATGST11 | glutathione S-transferase 7 | chr1:658886-659705 REVERSE LENGTH=209	86	3	307	8	615	9
AT1G02930.2	GSTF6 | glutathione S-transferase 6 | chr1:661363-662191 REVERSE LENGTH=208	65	2	189	9	520	11
AT1G02950.2	ATGSTF4, GST31, GSTF4 | glutathione S-transferase F4 | chr1:665308-666420 REVERSE LENGTH=245	-	-	54	1	-	-
AT1G03130.1	PSAD-2 | photosystem I subunit D-2 | chr1:753528-754142 REVERSE LENGTH=204	-	-	36	2	42	2
AT1G03330.1	| Small nuclear ribonucleoprotein family protein | chr1:818161-819297 REVERSE LENGTH=93	4553	9	6234	11	5274	10
AT1G03400.1	| 2-oxoglutarate (2OG) and Fe(II)-dependent oxygenase superfamily protein | chr1:842895-844158 REVERSE LENGTH=351	-	-	-	-	59	1
AT1G03680.1	ATHM1, TRX-M1, ATM1, THM1 | thioredoxin M-type 1 | chr1:916990-917865 REVERSE LENGTH=179	44	1	-	-	93	2
AT1G03700.1	| Uncharacterised protein family (UPF0497) | chr1:921038-921844 FORWARD LENGTH=164	-	-	24	1	-	-
AT1G04120.1	ATMRP5, MRP5, ATABCC5, ABCC5 | multidrug resistance-associated protein 5 | chr1:1064848-1070396 REVERSE LENGTH=1514	-	-	-	-	26	1
AT1G04170.1	EIF2 GAMMA | eukaryotic translation initiation factor 2 gamma subunit | chr1:1097423-1099702 FORWARD LENGTH=465	-	-	32	2	-	-
AT1G04270.2	RPS15 | cytosolic ribosomal protein S15 | chr1:1141852-1142960 REVERSE LENGTH=151	-	-	-	-	164	4
AT1G04410.1	| Lactate/malate dehydrogenase family protein | chr1:1189418-1191267 REVERSE LENGTH=332	292	7	360	11	746	13
AT1G04690.1	KAB1, KV-BETA1 | potassium channel beta subunit 1 | chr1:1313662-1315420 FORWARD LENGTH=328	21	2	198	4	102	2
AT1G04820.1	TUA4, TOR2 | tubulin alpha-4 chain | chr1:1356421-1358266 REVERSE LENGTH=450	451	10	1327	12	1149	17
AT1G04860.1	UBP2, ATUBP2 | ubiquitin-specific protease 2 | chr1:1369306-1372290 REVERSE LENGTH=961	-	-	-	-	58	1
AT1G05010.1	EFE, ACO4, EAT1 | ethylene-forming enzyme | chr1:1431419-1432695 REVERSE LENGTH=323	95	1	283	2	183	6
AT1G05520.1	| Sec23/Sec24 protein transport family protein | chr1:1631126-1635703 REVERSE LENGTH=783	-	-	22	2	43	2
AT1G05640.1	| Ankyrin repeat family protein | chr1:1687436-1689501 REVERSE LENGTH=627	-	-	-	-	19	1
AT1G05660.1	| Pectin lyase-like superfamily protein | chr1:1694286-1696058 REVERSE LENGTH=394	25	1	22	1	-	-
AT1G05680.1	UGT74E2 | Uridine diphosphate glycosyltransferase 74E2 | chr1:1703196-1704639 REVERSE LENGTH=453	-	-	-	-	99	1
AT1G06000.1	| UDP-Glycosyltransferase superfamily protein | chr1:1820495-1821802 REVERSE LENGTH=435	-	-	41	1	-	-
AT1G06020.1	| pfkB-like carbohydrate kinase family protein | chr1:1824548-1826101 FORWARD LENGTH=345	-	-	222	5	166	5
AT1G06410.1	ATTPS7, TPS7, ATTPSA | trehalose-phosphatase/synthase 7 | chr1:1955413-1958153 FORWARD LENGTH=851	-	-	38	1	51	1
AT1G06650.1	| 2-oxoglutarate (2OG) and Fe(II)-dependent oxygenase superfamily protein | chr1:2035909-2037047 FORWARD LENGTH=314	-	-	-	-	27	3
AT1G06680.2	PSBP-1, OEE2, PSII-P | photosystem II subunit P-1 | chr1:2048076-2049186 FORWARD LENGTH=219	207	3	274	3	540	3
AT1G07070.1	| Ribosomal protein L35Ae family protein | chr1:2168652-2169703 FORWARD LENGTH=112	-	-	-	-	50	1
AT1G07140.1	SIRANBP | Pleckstrin homology (PH) domain superfamily protein | chr1:2192360-2193688 REVERSE LENGTH=228	-	-	-	-	56	2
AT1G07320.1	RPL4 | ribosomal protein L4 | chr1:2249190-2250189 FORWARD LENGTH=282	46	1	-	-	-	-
AT1G07440.1	| NAD(P)-binding Rossmann-fold superfamily protein | chr1:2286436-2287665 REVERSE LENGTH=266	-	-	168	2	168	2
AT1G07770.1	RPS15A | ribosomal protein S15A | chr1:2408413-2409065 REVERSE LENGTH=130	25	1	45	1	31	1
AT1G07890.8	APX1, MEE6, CS1, ATAPX1, ATAPX01 | ascorbate peroxidase 1 | chr1:2438005-2439435 FORWARD LENGTH=250	174	8	691	12	1296	15
AT1G07940.1	| GTP binding Elongation factor Tu family protein | chr1:2463350-2464792 REVERSE LENGTH=449	267	8	841	12	2224	21
AT1G08200.1	AXS2 | UDP-D-apiose/UDP-D-xylose synthase 2 | chr1:2574259-2576609 REVERSE LENGTH=389	-	-	59	2	188	4
AT1G08420.1	BSL2 | BRI1 suppressor 1 (BSU1)-like 2 | chr1:2649959-2656564 FORWARD LENGTH=1018	-	-	159	2	273	2
AT1G08730.1	XIC, ATXIC | Myosin family protein with Dil domain | chr1:2779963-2788325 FORWARD LENGTH=1538	-	-	21	2	-	-
AT1G08780.1	AIP3, PFD4 | ABI3-interacting protein 3 | chr1:2809925-2811126 REVERSE LENGTH=129	-	-	57	1	-	-
AT1G08970.4	HAP5C, NF-YC9 | nuclear factor Y, subunit C9 | chr1:2883144-2883839 FORWARD LENGTH=231	-	-	44	1	-	-
AT1G09070.1	SRC2, (AT)SRC2 | soybean gene regulated by cold-2 | chr1:2927767-2928741 FORWARD LENGTH=324	-	-	-	-	20	1
AT1G09130.3	| ATP-dependent caseinolytic (Clp) protease/crotonase family protein | chr1:2939731-2942217 REVERSE LENGTH=370	31	1	-	-	-	-
AT1G09270.3	IMPA-4 | importin alpha isoform 4 | chr1:2995162-2997833 FORWARD LENGTH=456	-	-	-	-	29	3
AT1G09310.1	| Protein of unknown function, DUF538 | chr1:3009109-3009648 FORWARD LENGTH=179	29	1	27	2	89	2
AT1G09340.1	CRB, CSP41B, HIP1.3 | chloroplast RNA binding | chr1:3015473-3018035 FORWARD LENGTH=378	117	6	101	5	117	2
AT1G09430.1	ACLA-3 | ATP-citrate lyase A-3 | chr1:3042135-3044978 FORWARD LENGTH=424	-	-	55	3	161	5
AT1G09490.2	| NAD(P)-binding Rossmann-fold superfamily protein | chr1:3064680-3065815 FORWARD LENGTH=291	-	-	-	-	94	1
AT1G09620.1	| ATP binding;leucine-tRNA ligases;aminoacyl-tRNA ligases;nucleotide binding;ATP binding;aminoacyl-tRNA ligases | chr1:3113077-3116455 REVERSE LENGTH=1091	93	2	498	9	673	14
AT1G09640.1	| Translation elongation factor EF1B, gamma chain | chr1:3120162-3122152 FORWARD LENGTH=414	325	7	314	8	1074	14
AT1G09730.2	| Cysteine proteinases superfamily protein | chr1:3148017-3154236 REVERSE LENGTH=931	-	-	-	-	25	1
AT1G09780.1	| Phosphoglycerate mutase, 2,3-bisphosphoglycerate-independent | chr1:3165550-3167812 REVERSE LENGTH=557	66	2	272	6	895	13
AT1G10200.1	WLIM1 | GATA type zinc finger transcription factor family protein | chr1:3346677-3347763 REVERSE LENGTH=190	-	-	-	-	25	2
AT1G10590.3	| Nucleic acid-binding, OB-fold-like protein | chr1:3502324-3503033 REVERSE LENGTH=153	-	-	-	-	51	1
AT1G10670.3	ACLA-1 | ATP-citrate lyase A-1 | chr1:3535787-3538098 FORWARD LENGTH=443	-	-	45	2	136	5
AT1G10680.1	PGP10 | P-glycoprotein 10 | chr1:3538470-3543782 REVERSE LENGTH=1227	29	1	-	-	-	-
AT1G10840.1	TIF3H1 | translation initiation factor 3 subunit H1 | chr1:3607885-3610299 REVERSE LENGTH=337	-	-	-	-	94	3
AT1G10960.1	ATFD1, FD1 | ferredoxin 1 | chr1:3664445-3664891 FORWARD LENGTH=148	-	-	-	-	106	2
AT1G11580.1	ATPMEPCRA, PMEPCRA | methylesterase PCR A | chr1:3888730-3890649 FORWARD LENGTH=557	-	-	-	-	38	1
AT1G11650.2	ATRBP45B, RBP45B | RNA-binding (RRM/RBD/RNP motifs) family protein | chr1:3914895-3917941 FORWARD LENGTH=405	-	-	37	2	-	-
AT1G11800.1	| endonuclease/exonuclease/phosphatase family protein | chr1:3985520-3987263 REVERSE LENGTH=441	-	-	24	3	-	-
AT1G11840.3	ATGLX1, GLX1 | glyoxalase I homolog | chr1:3996045-3997518 FORWARD LENGTH=283	32	1	44	2	68	1
AT1G11860.3	| Glycine cleavage T-protein family | chr1:4001801-4003245 FORWARD LENGTH=408	163	4	240	5	284	5
AT1G11910.1	APA1, ATAPA1 | aspartic proteinase A1 | chr1:4017119-4019874 REVERSE LENGTH=506	-	-	118	2	114	1
AT1G12000.1	| Phosphofructokinase family protein | chr1:4050159-4053727 REVERSE LENGTH=566	26	1	-	-	100	2
AT1G12010.1	| 2-oxoglutarate (2OG) and Fe(II)-dependent oxygenase superfamily protein | chr1:4056274-4057670 FORWARD LENGTH=320	-	-	36	1	86	2
AT1G12050.1	| fumarylacetoacetase, putative | chr1:4072904-4075856 FORWARD LENGTH=421	-	-	28	2	69	1
AT1G12270.1	Hop1 | stress-inducible protein, putative | chr1:4172105-4174575 FORWARD LENGTH=572	-	-	-	-	107	5
AT1G12310.1	| Calcium-binding EF-hand family protein | chr1:4187500-4187946 REVERSE LENGTH=148	-	-	-	-	117	4
AT1G12840.1	DET3, ATVHA-C | vacuolar ATP synthase subunit C (VATC) / V-ATPase C subunit / vacuolar proton pump C subunit (DET3) | chr1:4375584-4378220 FORWARD LENGTH=375	85	1	275	2	35	1
AT1G12900.2	GAPA-2 | glyceraldehyde 3-phosphate dehydrogenase A subunit 2 | chr1:4392634-4393747 REVERSE LENGTH=317	633	9	731	8	887	10
AT1G12900.3	GAPA-2 | glyceraldehyde 3-phosphate dehydrogenase A subunit 2 | chr1:4392634-4393850 REVERSE LENGTH=350	752	12	780	8	944	12
AT1G13060.1	PBE1 | 20S proteasome beta subunit E1 | chr1:4452641-4454663 FORWARD LENGTH=274	-	-	-	-	170	2
AT1G13440.1	GAPC-2, GAPC2 | glyceraldehyde-3-phosphate dehydrogenase C2 | chr1:4608465-4610494 REVERSE LENGTH=338	944	9	1874	13	4313	19
AT1G13930.3	| Involved in response to salt stress. Knockout mutants are hypersensitive to salt stress. | chr1:4761091-4761558 FORWARD LENGTH=155	148	3	285	4	212	4
AT1G14000.1	VIK | VH1-interacting kinase | chr1:4797606-4800043 FORWARD LENGTH=438	-	-	-	-	33	2
AT1G14570.1	| UBX domain-containing protein | chr1:4983770-4987192 FORWARD LENGTH=468	-	-	43	1	71	1
AT1G14610.1	TWN2, VALRS | valyl-tRNA synthetase / valine--tRNA ligase (VALRS) | chr1:5008502-5014486 REVERSE LENGTH=1108	-	-	127	4	148	6
AT1G14710.2	| hydroxyproline-rich glycoprotein family protein | chr1:5062168-5064697 REVERSE LENGTH=601	-	-	-	-	32	1
AT1G14810.1	| semialdehyde dehydrogenase family protein | chr1:5102684-5104633 REVERSE LENGTH=375	-	-	-	-	73	1
AT1G14980.1	CPN10 | chaperonin 10 | chr1:5165930-5166654 REVERSE LENGTH=98	-	-	-	-	30	1
AT1G15130.1	| Endosomal targeting BRO1-like domain-containing protein | chr1:5206217-5209848 REVERSE LENGTH=846	-	-	-	-	59	3
AT1G15270.1	| Translation machinery associated TMA7 | chr1:5250833-5252020 REVERSE LENGTH=64	-	-	-	-	53	1
AT1G15490.1	| alpha/beta-Hydrolases superfamily protein | chr1:5320859-5323422 REVERSE LENGTH=648	30	1	-	-	-	-
AT1G15820.1	LHCB6, CP24 | light harvesting complex photosystem II subunit 6 | chr1:5446685-5447676 REVERSE LENGTH=258	172	3	73	1	139	3
AT1G15930.2	| Ribosomal protein L7Ae/L30e/S12e/Gadd45 family protein | chr1:5471702-5472741 FORWARD LENGTH=144	-	-	39	1	25	2
AT1G16030.1	Hsp70b | heat shock protein 70B | chr1:5502386-5504326 REVERSE LENGTH=646	117	4	384	4	282	5
AT1G16350.1	| Aldolase-type TIM barrel family protein | chr1:5590951-5592872 FORWARD LENGTH=502	-	-	19	1	45	2
AT1G16460.1	ATRDH2, ATMST2, MST2, ST2, STR2, RDH2 | rhodanese homologue 2 | chr1:5619848-5621981 REVERSE LENGTH=318	-	-	-	-	48	1
AT1G16890.3	UBC36 | ubiquitin-conjugating enzyme 36 | chr1:5776550-5778327 REVERSE LENGTH=162	-	-	-	-	80	1
AT1G17050.1	SPS2 | solanesyl diphosphate synthase 2 | chr1:5829289-5831215 FORWARD LENGTH=417	-	-	38	1	-	-
AT1G17100.1	| SOUL heme-binding family protein | chr1:5844766-5845539 FORWARD LENGTH=232	-	-	40	2	58	1
AT1G17190.1	ATGSTU26, GSTU26 | glutathione S-transferase tau 26 | chr1:5875452-5876375 FORWARD LENGTH=220	-	-	-	-	57	1
AT1G17470.2	ATDRG1, ATDRG, DRG1 | developmentally regulated G-protein 1 | chr1:6003442-6006155 FORWARD LENGTH=399	-	-	-	-	30	1
AT1G17580.1	MYA1, ATMYA1, XI-1 | myosin 1 | chr1:6039453-6049309 FORWARD LENGTH=1520	-	-	21	2	-	-
AT1G17710.2	| Pyridoxal phosphate phosphatase-related protein | chr1:6090763-6091755 REVERSE LENGTH=247	-	-	-	-	30	1
AT1G17745.2	PGDH | D-3-phosphoglycerate dehydrogenase | chr1:6101157-6104979 FORWARD LENGTH=651	-	-	-	-	19	1
AT1G17880.1	BTF3, ATBTF3 | basic transcription factor 3 | chr1:6152572-6153425 REVERSE LENGTH=165	-	-	29	2	41	2
AT1G18070.3	| Translation elongation factor EF1A/initiation factor IF2gamma family protein | chr1:6214236-6218211 REVERSE LENGTH=543	-	-	-	-	89	4
AT1G18080.1	ATARCA, RACK1A_AT, RACK1A | Transducin/WD40 repeat-like superfamily protein | chr1:6222325-6223901 FORWARD LENGTH=327	-	-	-	-	60	3
AT1G18210.2	| Calcium-binding EF-hand family protein | chr1:6268273-6268785 REVERSE LENGTH=170	-	-	61	1	75	1
AT1G18270.3	| ketose-bisphosphate aldolase class-II family protein | chr1:6283634-6293772 REVERSE LENGTH=1393	-	-	19	1	51	1
AT1G18450.1	ATARP4, ARP4 | actin-related protein 4 | chr1:6348199-6351766 FORWARD LENGTH=441	-	-	48	2	44	1
AT1G18540.1	| Ribosomal protein L6 family protein | chr1:6377448-6378548 REVERSE LENGTH=233	-	-	-	-	57	2
AT1G18890.1	ATCDPK1, CPK10, CDPK1, AtCPK10 | calcium-dependent protein kinase 1 | chr1:6523468-6525736 REVERSE LENGTH=545	30	1	-	-	-	-
AT1G19120.1	| Small nuclear ribonucleoprotein family protein | chr1:6608288-6609162 FORWARD LENGTH=128	8231	8	15330	7	10357	9
AT1G19485.2	| Transducin/WD40 repeat-like superfamily protein | chr1:6747167-6751443 FORWARD LENGTH=815	53	2	-	-	-	-
AT1G19570.1	DHAR1, ATDHAR1, DHAR5 | dehydroascorbate reductase | chr1:6773462-6774413 REVERSE LENGTH=213	62	4	511	9	537	10
AT1G19715.2	| Mannose-binding lectin superfamily protein | chr1:6816934-6819244 REVERSE LENGTH=571	-	-	22	2	-	-
AT1G19750.1	NO NAME	53	1	-	-	-	-
AT1G19920.1	APS2, ASA1 | Pseudouridine synthase/archaeosine transglycosylase-like family protein | chr1:6914835-6916657 REVERSE LENGTH=476	31	3	47	3	66	3
AT1G20010.1	TUB5 | tubulin beta-5 chain | chr1:6938033-6940481 REVERSE LENGTH=449	338	7	507	9	1648	17
AT1G20020.2	ATLFNR2 | ferredoxin-NADP(+)-oxidoreductase 2 | chr1:6942851-6944868 FORWARD LENGTH=350	40	2	33	1	23	3
AT1G20110.1	| RING/FYVE/PHD zinc finger superfamily protein | chr1:6971554-6974578 FORWARD LENGTH=601	-	-	-	-	19	1
AT1G20200.1	EMB2719, HAP15 | PAM domain (PCI/PINT associated module) protein | chr1:7001409-7004154 REVERSE LENGTH=488	-	-	68	2	90	2
AT1G20340.1	DRT112, PETE2 | Cupredoxin superfamily protein | chr1:7042770-7043273 REVERSE LENGTH=167	-	-	31	1	-	-
AT1G20440.1	COR47, RD17, AtCOR47 | cold-regulated 47 | chr1:7084722-7085664 REVERSE LENGTH=265	134	5	348	5	484	8
AT1G20450.2	LTI29, LTI45, ERD10 | Dehydrin family protein | chr1:7088235-7089107 REVERSE LENGTH=259	-	-	57	2	143	5
AT1G20620.1	CAT3, SEN2, ATCAT3 | catalase 3 | chr1:7143142-7146193 FORWARD LENGTH=492	490	12	103	3	174	6
AT1G20630.1	CAT1 | catalase 1 | chr1:7146812-7149609 FORWARD LENGTH=492	161	3	-	-	49	1
AT1G20950.1	| Phosphofructokinase family protein | chr1:7297467-7301336 REVERSE LENGTH=614	29	1	78	4	90	5
AT1G20960.2	emb1507 | U5 small nuclear ribonucleoprotein helicase, putative | chr1:7302591-7309914 REVERSE LENGTH=2171	-	-	57	2	-	-
AT1G21190.1	| Small nuclear ribonucleoprotein family protein | chr1:7419989-7420856 REVERSE LENGTH=97	127	4	179	3	260	4
AT1G21380.1	| Target of Myb protein 1 | chr1:7485806-7488032 REVERSE LENGTH=506	-	-	111	1	-	-
AT1G21580.1	| Zinc finger C-x8-C-x5-C-x3-H type family protein | chr1:7557822-7565655 REVERSE LENGTH=2166	-	-	-	-	22	1
AT1G21590.1	| Protein kinase protein with adenine nucleotide alpha hydrolases-like domain | chr1:7566613-7569694 REVERSE LENGTH=756	-	-	20	2	-	-
AT1G21750.2	ATPDIL1-1, PDIL1-1 | PDI-like 1-1 | chr1:7645767-7648695 FORWARD LENGTH=487	-	-	-	-	54	1
AT1G21770.1	| Acyl-CoA N-acyltransferases (NAT) superfamily protein | chr1:7651843-7652249 REVERSE LENGTH=111	-	-	-	-	20	1
AT1G22280.1	PAPP2C | phytochrome-associated protein phosphatase type 2C | chr1:7874236-7875496 FORWARD LENGTH=281	-	-	-	-	37	1
AT1G22300.2	GRF10, GF14 EPSILON | general regulatory factor 10 | chr1:7879244-7881103 REVERSE LENGTH=254	31	2	199	3	270	5
AT1G22360.2	AtUGT85A2, UGT85A2 | UDP-glucosyl transferase 85A2 | chr1:7895068-7897527 REVERSE LENGTH=469	-	-	-	-	107	4
AT1G22410.1	| Class-II DAHP synthetase family protein | chr1:7912120-7914742 FORWARD LENGTH=527	-	-	-	-	70	1
AT1G22450.1	COX6B, ATCOX6B2 | cytochrome C oxidase 6B | chr1:7925447-7926918 FORWARD LENGTH=191	-	-	20	2	-	-
AT1G22530.1	PATL2 | PATELLIN 2 | chr1:7955773-7958326 REVERSE LENGTH=683	-	-	169	4	148	9
AT1G22760.1	PAB3 | poly(A) binding protein 3 | chr1:8055599-8058799 FORWARD LENGTH=660	50	3	43	1	78	3
AT1G22780.1	PFL, RPS18A, PFL1 | Ribosomal protein S13/S18 family | chr1:8067990-8069163 FORWARD LENGTH=152	-	-	-	-	246	3
AT1G23190.1	PGM3 | Phosphoglucomutase/phosphomannomutase family protein | chr1:8219946-8224186 FORWARD LENGTH=583	-	-	-	-	84	3
AT1G23290.1	RPL27A, RPL27AB | Ribosomal protein L18e/L15 superfamily protein | chr1:8263007-8263447 FORWARD LENGTH=146	-	-	-	-	35	1
AT1G23310.1	GGT1, AOAT1, GGAT1 | glutamate:glyoxylate aminotransferase | chr1:8268720-8271329 REVERSE LENGTH=481	107	4	-	-	162	2
AT1G23820.2	SPDS1 | spermidine synthase 1 | chr1:8420278-8422480 FORWARD LENGTH=327	-	-	-	-	120	3
AT1G23860.3	SRZ-21, SRZ21, RSZ21, At-RSZ21 | RS-containing zinc finger protein 21 | chr1:8428091-8429164 REVERSE LENGTH=164	35	1	-	-	35	1
AT1G23900.2	GAMMA-ADAPTIN 1 | gamma-adaptin 1 | chr1:8441379-8447152 FORWARD LENGTH=876	-	-	-	-	21	1
AT1G24020.1	MLP423 | MLP-like protein 423 | chr1:8500653-8501458 REVERSE LENGTH=155	-	-	120	4	134	5
AT1G24050.1	| RNA-processing, Lsm domain | chr1:8507057-8508439 FORWARD LENGTH=188	-	-	-	-	85	2
AT1G24100.1	UGT74B1 | UDP-glucosyl transferase 74B1 | chr1:8525547-8527010 REVERSE LENGTH=460	-	-	-	-	132	3
AT1G24360.1	| NAD(P)-binding Rossmann-fold superfamily protein | chr1:8640820-8643283 FORWARD LENGTH=319	27	2	-	-	-	-
AT1G24510.1	| TCP-1/cpn60 chaperonin family protein | chr1:8685504-8688101 REVERSE LENGTH=535	-	-	-	-	269	3
AT1G24560.1	| unknown protein; BEST Arabidopsis thaliana protein match is: unknown protein (TAIR:AT3G49055.1); Has 71940 Blast hits to 38124 proteins in 2481 species: Archae - 1358; Bacteria - 12126; Metazoa - 32861; Fungi - 6786; Plants - 4024; Viruses - 195;	-	-	-	-	23	1
AT1G25490.1	RCN1, REGA, ATB BETA BETA, EER1 | ARM repeat superfamily protein | chr1:8951700-8954899 FORWARD LENGTH=588	-	-	94	4	103	5
AT1G26550.1	| FKBP-like peptidyl-prolyl cis-trans isomerase family protein | chr1:9171800-9172716 FORWARD LENGTH=142	-	-	-	-	167	1
AT1G26630.1	FBR12, ATELF5A-2, ELF5A-2 | Eukaryotic translation initiation factor 5A-1 (eIF-5A 1) protein | chr1:9205968-9207098 FORWARD LENGTH=159	75	4	955	5	1408	7
AT1G27020.1	| unknown protein; BEST Arabidopsis thaliana protein match is: unknown protein (TAIR:AT1G27030.1); Has 514 Blast hits to 514 proteins in 175 species: Archae - 0; Bacteria - 311; Metazoa - 0; Fungi - 0; Plants - 65; Viruses - 0; Other Eukaryotes - 1	-	-	85	1	55	2
AT1G27030.1	| unknown protein; BEST Arabidopsis thaliana protein match is: unknown protein (TAIR:AT1G27020.1); Has 504 Blast hits to 502 proteins in 169 species: Archae - 0; Bacteria - 299; Metazoa - 0; Fungi - 0; Plants - 67; Viruses - 0; Other Eukaryotes - 1	-	-	-	-	36	1
AT1G27090.1	| glycine-rich protein | chr1:9404041-9406098 REVERSE LENGTH=420	-	-	-	-	25	1
AT1G27450.1	APT1, ATAPT1 | adenine phosphoribosyl transferase 1 | chr1:9532042-9533807 FORWARD LENGTH=243	-	-	125	2	26	1
AT1G27970.2	NTF2B | nuclear transport factor 2B | chr1:9746921-9748306 FORWARD LENGTH=134	-	-	29	1	29	1
AT1G29150.1	ATS9, RPN6 | non-ATPase subunit 9 | chr1:10181240-10182499 FORWARD LENGTH=419	-	-	-	-	40	2
AT1G29250.1	| Alba DNA/RNA-binding protein | chr1:10223461-10224592 REVERSE LENGTH=130	-	-	-	-	20	1
AT1G29350.1	| Kinase-related protein of unknown function (DUF1296) | chr1:10268761-10273613 REVERSE LENGTH=831	-	-	-	-	130	1
AT1G29880.1	| glycyl-tRNA synthetase / glycine--tRNA ligase | chr1:10459662-10462781 REVERSE LENGTH=729	-	-	177	8	355	11
AT1G29900.1	CARB | carbamoyl phosphate synthetase B | chr1:10468164-10471976 FORWARD LENGTH=1187	-	-	-	-	94	3
AT1G29910.1	CAB3, AB180, LHCB1.2 | chlorophyll A/B binding protein 3 | chr1:10472443-10473246 REVERSE LENGTH=267	73	3	112	4	161	5
AT1G30230.2	| Glutathione S-transferase, C-terminal-like;Translation elongation factor EF1B/ribosomal protein S6 | chr1:10639286-10640601 FORWARD LENGTH=260	36	2	231	6	582	9
AT1G30270.1	CIPK23, SnRK3.23, ATCIPK23, LKS1 | CBL-interacting protein kinase 23 | chr1:10655270-10658524 FORWARD LENGTH=482	22	1	-	-	-	-
AT1G30530.1	UGT78D1 | UDP-glucosyl transferase 78D1 | chr1:10814917-10816374 FORWARD LENGTH=453	-	-	252	4	347	4
AT1G30580.1	| GTP binding | chr1:10831953-10835454 REVERSE LENGTH=394	-	-	149	4	249	5
AT1G30630.1	| Coatomer epsilon subunit | chr1:10858546-10860173 REVERSE LENGTH=292	-	-	-	-	151	3
AT1G30820.1	| CTP synthase family protein | chr1:10945251-10948825 REVERSE LENGTH=600	32	1	28	1	-	-
AT1G31330.1	PSAF | photosystem I subunit F | chr1:11215011-11215939 REVERSE LENGTH=221	33	2	-	-	228	3
AT1G31340.1	RUB1, NEDD8, ATRUB1 | related to ubiquitin 1 | chr1:11218076-11219417 REVERSE LENGTH=156	62	4	235	3	548	7
AT1G31730.1	| Adaptin family protein | chr1:11359907-11363916 FORWARD LENGTH=938	-	-	105	2	-	-
AT1G31812.1	ACBP6, ACBP | acyl-CoA-binding protein 6 | chr1:11411132-11412099 REVERSE LENGTH=92	-	-	33	1	235	3
AT1G31910.1	| GHMP kinase family protein | chr1:11459050-11461649 FORWARD LENGTH=505	-	-	-	-	52	1
AT1G32060.1	PRK | phosphoribulokinase | chr1:11532668-11534406 FORWARD LENGTH=395	70	5	135	6	174	6
AT1G32470.1	| Single hybrid motif superfamily protein | chr1:11739479-11740246 REVERSE LENGTH=166	32	1	59	2	385	4
AT1G32660.1	| F-box and associated interaction domains-containing protein | chr1:11811040-11812380 FORWARD LENGTH=446	-	-	20	1	-	-
AT1G33120.1	| Ribosomal protein L6 family | chr1:12010986-12012223 FORWARD LENGTH=194	-	-	-	-	44	1
AT1G33960.1	AIG1 | P-loop containing nucleoside triphosphate hydrolases superfamily protein | chr1:12346555-12348184 FORWARD LENGTH=353	-	-	61	3	73	4
AT1G34310.1	ARF12 | auxin response factor 12 | chr1:12508548-12511520 REVERSE LENGTH=593	-	-	23	2	-	-
AT1G34760.1	GRF11, GF14 OMICRON, RHS5 | general regulatory factor 11 | chr1:12744062-12745603 REVERSE LENGTH=255	31	3	123	3	89	3
AT1G35160.1	GRF4, 14-3-3PHI, GF14 PHI | GF14 protein phi chain | chr1:12867264-12868514 FORWARD LENGTH=267	45	5	417	6	571	10
AT1G35720.1	ANNAT1, OXY5, ATOXY5 | annexin 1 | chr1:13225304-13226939 FORWARD LENGTH=317	80	5	263	11	402	17
AT1G36160.2	ACC1 | acetyl-CoA carboxylase 1 | chr1:13534196-13543773 FORWARD LENGTH=2254	-	-	124	4	161	4
AT1G37130.1	NIA2, B29, NIA2-1, CHL3, NR, NR2, ATNR2 | nitrate reductase 2 | chr1:14158617-14161652 FORWARD LENGTH=917	-	-	43	4	67	7
AT1G42550.1	PMI1 | plastid movement impaired1 | chr1:15977131-15979734 FORWARD LENGTH=843	-	-	-	-	138	2
AT1G42970.1	GAPB | glyceraldehyde-3-phosphate dehydrogenase B subunit | chr1:16127552-16129584 FORWARD LENGTH=447	319	9	446	10	576	14
AT1G43170.6	RP1 | ribosomal protein 1 | chr1:16266992-16268631 FORWARD LENGTH=389	-	-	24	1	97	7
AT1G43560.1	Aty2, ty2 | thioredoxin Y2 | chr1:16398359-16399828 REVERSE LENGTH=167	-	-	-	-	38	1
AT1G43670.1	| Inositol monophosphatase family protein | chr1:16468184-16470347 FORWARD LENGTH=341	-	-	108	3	135	3
AT1G44835.1	| YbaK/aminoacyl-tRNA synthetase-associated domain | chr1:16939909-16942337 FORWARD LENGTH=307	-	-	23	2	50	1
AT1G45000.1	| AAA-type ATPase family protein | chr1:17009220-17011607 FORWARD LENGTH=399	87	3	125	2	475	5
AT1G45145.1	ATTRX5, ATH5, LIV1, TRX5 | thioredoxin H-type 5 | chr1:17075264-17076256 REVERSE LENGTH=118	32	1	-	-	96	1
AT1G47128.1	RD21, RD21A | Granulin repeat cysteine protease family protein | chr1:17283139-17285609 REVERSE LENGTH=462	50	2	88	3	85	4
AT1G48030.1	mtLPD1 | mitochondrial lipoamide dehydrogenase 1 | chr1:17717432-17719141 REVERSE LENGTH=507	25	1	-	-	24	1
AT1G48360.2	| zinc ion binding;nucleic acid binding;hydrolases, acting on acid anhydrides, in phosphorus-containing anhydrides | chr1:17868661-17872946 FORWARD LENGTH=891	-	-	29	1	-	-
AT1G48600.1	PMEAMT, AtPMEAMT | S-adenosyl-L-methionine-dependent methyltransferases superfamily protein | chr1:17966448-17969077 FORWARD LENGTH=475	21	1	522	4	439	8
AT1G48850.1	EMB1144 | chorismate synthase, putative / 5-enolpyruvylshikimate-3-phosphate phospholyase, putative | chr1:18065154-18067956 REVERSE LENGTH=436	-	-	-	-	70	1
AT1G49240.1	ACT8 | actin 8 | chr1:18216539-18217947 FORWARD LENGTH=377	259	7	614	9	1900	19
AT1G49600.1	ATRBP47A, RBP47A | RNA-binding protein 47A | chr1:18357236-18360150 REVERSE LENGTH=445	23	2	-	-	-	-
AT1G49660.1	AtCXE5, CXE5 | carboxyesterase 5 | chr1:18378777-18379736 REVERSE LENGTH=319	-	-	66	1	126	3
AT1G49760.1	PAB8, PABP8 | poly(A) binding protein 8 | chr1:18416740-18419753 FORWARD LENGTH=671	72	2	102	2	277	10
AT1G49780.1	PUB26 | plant U-box 26 | chr1:18429024-18430289 REVERSE LENGTH=421	29	1	-	-	-	-
AT1G49900.1	| C2H2 type zinc finger transcription factor family | chr1:18474108-18477643 REVERSE LENGTH=917	-	-	-	-	21	2
AT1G49960.1	| Xanthine/uracil permease family protein | chr1:18498700-18501699 FORWARD LENGTH=526	23	1	-	-	-	-
AT1G50200.2	ALATS | Alanyl-tRNA synthetase | chr1:18591429-18598167 REVERSE LENGTH=963	-	-	95	3	298	12
AT1G50240.2	FU | Protein kinase family protein with ARM repeat domain | chr1:18607063-18614094 FORWARD LENGTH=1322	-	-	-	-	23	1
AT1G50250.1	FTSH1 | FTSH protease 1 | chr1:18614398-18616930 REVERSE LENGTH=716	37	1	-	-	149	1
AT1G50480.1	THFS | 10-formyltetrahydrofolate synthetase | chr1:18702064-18704687 FORWARD LENGTH=634	-	-	213	6	483	14
AT1G50670.1	| OTU-like cysteine protease family protein | chr1:18775086-18776552 REVERSE LENGTH=208	-	-	-	-	114	1
AT1G50700.1	CPK33 | calcium-dependent protein kinase 33 | chr1:18782214-18784385 FORWARD LENGTH=521	-	-	20	1	-	-
AT1G51410.1	| NAD(P)-binding Rossmann-fold superfamily protein | chr1:19059885-19061424 FORWARD LENGTH=325	-	-	22	1	-	-
AT1G51710.1	UBP6, ATUBP6 | ubiquitin-specific protease 6 | chr1:19175805-19179894 REVERSE LENGTH=482	22	1	49	3	-	-
AT1G51760.1	IAR3, JR3 | peptidase M20/M25/M40 family protein | chr1:19199562-19201424 FORWARD LENGTH=440	-	-	-	-	68	1
AT1G52400.1	BGL1, BGLU18, ATBG1 | beta glucosidase 18 | chr1:19515250-19517930 FORWARD LENGTH=528	-	-	103	3	41	3
AT1G52530.1	| CONTAINS InterPro DOMAIN/s: Hus1-like protein (InterPro:IPR007150); Has 129 Blast hits to 128 proteins in 49 species: Archae - 0; Bacteria - 0; Metazoa - 57; Fungi - 10; Plants - 47; Viruses - 0; Other Eukaryotes - 15 (source: NCBI BLink). | chr1	-	-	28	1	-	-
AT1G52760.1	LysoPL2 | lysophospholipase 2 | chr1:19651378-19652576 FORWARD LENGTH=332	-	-	-	-	39	3
AT1G53240.1	mMDH1 | Lactate/malate dehydrogenase family protein | chr1:19854966-19856802 REVERSE LENGTH=341	79	3	310	7	630	8
AT1G53310.3	ATPPC1, PEPC1, ATPEPC1, PPC1 | phosphoenolpyruvate carboxylase 1 | chr1:19884261-19888070 REVERSE LENGTH=967	20	4	109	6	328	12
AT1G53500.1	MUM4, RHM2, ATRHM2, ATMUM4 | NAD-dependent epimerase/dehydratase family protein | chr1:19967157-19969239 REVERSE LENGTH=667	-	-	27	1	394	10
AT1G53750.1	RPT1A | regulatory particle triple-A 1A | chr1:20065921-20068324 REVERSE LENGTH=426	-	-	-	-	36	3
AT1G53800.1	| unknown protein; BEST Arabidopsis thaliana protein match is: unknown protein (TAIR:AT1G53250.1); Has 1136 Blast hits to 882 proteins in 242 species: Archae - 2; Bacteria - 216; Metazoa - 257; Fungi - 77; Plants - 87; Viruses - 4; Other Eukaryotes	19	1	23	1	23	1
AT1G53850.2	PAE1 | 20S proteasome alpha subunit E1 | chr1:20104131-20105792 REVERSE LENGTH=237	-	-	120	2	86	1
AT1G54000.1	| GDSL-like Lipase/Acylhydrolase superfamily protein | chr1:20154548-20156365 REVERSE LENGTH=391	-	-	134	2	76	4
AT1G54010.1	| GDSL-like Lipase/Acylhydrolase superfamily protein | chr1:20158854-20160747 REVERSE LENGTH=386	-	-	181	2	289	6
AT1G54080.2	UBP1A | oligouridylate-binding protein 1A | chr1:20183923-20186824 REVERSE LENGTH=430	-	-	-	-	88	1
AT1G54100.2	ALDH7B4 | aldehyde dehydrogenase 7B4 | chr1:20195435-20198853 REVERSE LENGTH=508	-	-	-	-	92	1
AT1G54170.1	CID3 | CTC-interacting domain 3 | chr1:20221353-20224919 REVERSE LENGTH=587	-	-	22	1	-	-
AT1G54270.1	EIF4A-2 | eif4a-2 | chr1:20260495-20262018 FORWARD LENGTH=412	251	8	869	10	1465	15
AT1G54270.2	EIF4A-2 | eif4a-2 | chr1:20260495-20262018 FORWARD LENGTH=407	247	8	764	9	1251	14
AT1G54340.1	ICDH | isocitrate dehydrogenase | chr1:20283520-20286506 FORWARD LENGTH=416	-	-	45	3	97	5
AT1G54410.1	| dehydrin family protein | chr1:20310305-20310601 REVERSE LENGTH=98	92	1	51	1	114	1
AT1G54560.1	XIE, ATXIE | Myosin family protein with Dil domain | chr1:20371649-20379745 REVERSE LENGTH=1529	-	-	21	2	-	-
AT1G54580.1	ACP2 | acyl carrier protein 2 | chr1:20389572-20390770 FORWARD LENGTH=136	34	1	-	-	64	2
AT1G54630.1	ACP3 | acyl carrier protein 3 | chr1:20401642-20402919 REVERSE LENGTH=136	34	1	-	-	109	2
AT1G54780.1	TLP18.3 | thylakoid lumen 18.3 kDa protein | chr1:20439533-20440953 FORWARD LENGTH=285	-	-	98	1	101	1
AT1G55060.1	UBQ12 | ubiquitin 12 | chr1:20549533-20550225 FORWARD LENGTH=230	91	4	235	4	554	5
AT1G55450.1	| S-adenosyl-L-methionine-dependent methyltransferases superfamily protein | chr1:20705274-20706825 REVERSE LENGTH=311	-	-	-	-	42	1
AT1G55490.1	CPN60B, LEN1 | chaperonin 60 beta | chr1:20715717-20718673 REVERSE LENGTH=600	126	3	84	3	543	10
AT1G55670.1	PSAG | photosystem I subunit G | chr1:20802874-20803356 REVERSE LENGTH=160	24	3	-	-	20	1
AT1G55840.2	| Sec14p-like phosphatidylinositol transfer family protein | chr1:20873943-20876018 FORWARD LENGTH=298	25	1	-	-	-	-
AT1G55860.2	UPL1 | ubiquitin-protein ligase 1 | chr1:20879900-20892910 REVERSE LENGTH=3681	-	-	26	2	95	4
AT1G56070.1	LOS1 | Ribosomal protein S5/Elongation factor G/III/V family protein | chr1:20968245-20971077 REVERSE LENGTH=843	670	14	1839	20	2808	36
AT1G56190.2	| Phosphoglycerate kinase family protein | chr1:21028622-21030454 FORWARD LENGTH=405	180	7	314	7	345	9
AT1G56330.1	SAR1, ATSAR1, ATSARA1B, ATSAR1B, SAR1B | secretion-associated RAS 1B | chr1:21086845-21088478 REVERSE LENGTH=193	-	-	148	1	153	4
AT1G56410.1	ERD2, HSP70T-1 | heat shock protein 70 (Hsp 70) family protein | chr1:21117147-21119241 FORWARD LENGTH=617	465	8	817	11	989	11
AT1G56430.1	ATNAS4, NAS4 | nicotianamine synthase 4 | chr1:21137023-21137997 FORWARD LENGTH=324	-	-	-	-	25	1
AT1G56610.3	| Protein with RNI-like/FBD-like domains | chr1:21212495-21213960 FORWARD LENGTH=433	-	-	20	1	-	-
AT1G57720.1	| Translation elongation factor EF1B, gamma chain | chr1:21377873-21380114 FORWARD LENGTH=413	327	10	243	8	1047	16
AT1G57860.1	| Translation protein SH3-like family protein | chr1:21430034-21430827 REVERSE LENGTH=164	-	-	26	1	84	3
AT1G58080.1	ATATP-PRT1, HISN1A, ATP-PRT1 | ATP phosphoribosyl transferase 1 | chr1:21504562-21507429 REVERSE LENGTH=411	-	-	65	1	-	-
AT1G58280.4	| Phosphoglycerate mutase family protein | chr1:21620497-21622267 REVERSE LENGTH=302	-	-	-	-	49	1
AT1G58380.1	XW6 | Ribosomal protein S5 family protein | chr1:21689115-21690085 FORWARD LENGTH=284	54	1	32	2	35	4
AT1G59600.1	ZCW7 | ZCW7 | chr1:21889927-21891910 REVERSE LENGTH=324	-	-	70	5	98	3
AT1G59700.1	ATGSTU16, GSTU16 | glutathione S-transferase TAU 16 | chr1:21936459-21937763 FORWARD LENGTH=234	-	-	-	-	61	1
AT1G59960.1	| NAD(P)-linked oxidoreductase superfamily protein | chr1:22071410-22073067 REVERSE LENGTH=326	-	-	54	2	22	1
AT1G60710.1	ATB2 | NAD(P)-linked oxidoreductase superfamily protein | chr1:22355073-22356627 REVERSE LENGTH=345	-	-	-	-	74	3
AT1G60730.1	| NAD(P)-linked oxidoreductase superfamily protein | chr1:22358327-22360082 REVERSE LENGTH=345	-	-	-	-	57	2
AT1G60740.1	| Thioredoxin superfamily protein | chr1:22361127-22361817 FORWARD LENGTH=162	-	-	-	-	38	3
AT1G60940.1	SNRK2-10, SNRK2.10, SRK2B | SNF1-related protein kinase 2.10 | chr1:22439398-22441896 REVERSE LENGTH=361	-	-	58	1	36	2
AT1G61520.3	LHCA3 | photosystem I light harvesting complex gene 3 | chr1:22700152-22701149 FORWARD LENGTH=273	60	2	28	1	277	5
AT1G61570.1	TIM13 | translocase of the inner mitochondrial membrane 13 | chr1:22718897-22719473 REVERSE LENGTH=87	90	1	-	-	-	-
AT1G62020.1	| Coatomer, alpha subunit | chr1:22919814-22923728 FORWARD LENGTH=1216	-	-	121	4	217	6
AT1G62380.1	ACO2, ATACO2 | ACC oxidase 2 | chr1:23082340-23084068 FORWARD LENGTH=320	47	2	218	3	354	6
AT1G62390.1	Phox2 | Octicosapeptide/Phox/Bem1p (PB1) domain-containing protein / tetratricopeptide repeat (TPR)-containing protein | chr1:23084632-23086887 REVERSE LENGTH=751	-	-	-	-	59	2
AT1G62480.1	| Vacuolar calcium-binding protein-related | chr1:23128799-23129548 FORWARD LENGTH=152	-	-	-	-	86	1
AT1G62740.1	Hop2 | stress-inducible protein, putative | chr1:23231026-23233380 FORWARD LENGTH=571	-	-	24	2	345	7
AT1G62750.1	ATSCO1, ATSCO1/CPEF-G, SCO1 | Translation elongation factor EFG/EF2 protein | chr1:23233622-23236321 REVERSE LENGTH=783	-	-	-	-	145	2
AT1G62800.2	ASP4 | aspartate aminotransferase 4 | chr1:23253934-23257416 REVERSE LENGTH=405	-	-	34	1	53	2
AT1G63000.1	NRS/ER, UER1 | nucleotide-rhamnose synthase/epimerase-reductase | chr1:23342510-23343859 FORWARD LENGTH=301	-	-	-	-	312	6
AT1G63140.2	| O-methyltransferase family protein | chr1:23417517-23418875 FORWARD LENGTH=381	-	-	-	-	26	2
AT1G63660.1	| GMP synthase (glutamine-hydrolyzing), putative / glutamine amidotransferase, putative | chr1:23604127-23607080 REVERSE LENGTH=534	142	1	376	3	435	6
AT1G63770.4	| Peptidase M1 family protein | chr1:23657791-23663476 REVERSE LENGTH=895	-	-	52	1	45	1
AT1G63940.4	MDAR6 | monodehydroascorbate reductase 6 | chr1:23730206-23733534 FORWARD LENGTH=482	175	3	210	3	237	5
AT1G64190.1	| 6-phosphogluconate dehydrogenase family protein | chr1:23825549-23827012 REVERSE LENGTH=487	89	1	38	2	233	4
AT1G64520.1	RPN12a | regulatory particle non-ATPase 12A | chr1:23956459-23958120 FORWARD LENGTH=267	-	-	-	-	155	2
AT1G64710.2	| GroES-like zinc-binding dehydrogenase family protein | chr1:24044836-24046313 FORWARD LENGTH=357	-	-	-	-	77	2
AT1G64740.1	TUA1 | alpha-1 tubulin | chr1:24050114-24052296 FORWARD LENGTH=450	133	5	483	5	234	6
AT1G64790.1	ILA | ILITYHIA | chr1:24065232-24081908 REVERSE LENGTH=2610	-	-	150	6	187	4
AT1G64790.2	ILA | ILITYHIA | chr1:24065232-24083403 REVERSE LENGTH=2696	-	-	65	6	112	3
AT1G64880.1	| Ribosomal protein S5 family protein | chr1:24105713-24108780 FORWARD LENGTH=515	-	-	-	-	19	1
AT1G65650.1	UCH2 | Peptidase C12, ubiquitin carboxyl-terminal hydrolase 1 | chr1:24415172-24417466 REVERSE LENGTH=330	-	-	54	1	59	1
AT1G65780.1	| P-loop containing nucleoside triphosphate hydrolases superfamily protein | chr1:24462958-24466888 REVERSE LENGTH=1065	-	-	-	-	25	1
AT1G65930.1	cICDH | cytosolic NADP+-dependent isocitrate dehydrogenase | chr1:24539088-24541861 FORWARD LENGTH=410	180	3	1194	9	1326	16
AT1G65960.2	GAD2 | glutamate decarboxylase 2 | chr1:24552094-24557253 FORWARD LENGTH=494	-	-	-	-	279	5
AT1G65980.1	TPX1 | thioredoxin-dependent peroxidase 1 | chr1:24559524-24560753 REVERSE LENGTH=162	-	-	406	3	309	6
AT1G66200.1	ATGSR2, GSR2, GLN1;2 | glutamine synthase clone F11 | chr1:24655520-24657520 REVERSE LENGTH=356	-	-	623	7	1287	12
AT1G66240.1	ATX1, ATATX1 | homolog of anti-oxidant 1 | chr1:24686445-24687327 REVERSE LENGTH=106	82	1	115	2	175	4
AT1G66580.1	SAG24, RPL10C | senescence associated gene 24 | chr1:24839208-24840439 FORWARD LENGTH=221	-	-	65	1	-	-
AT1G67090.1	RBCS1A | ribulose bisphosphate carboxylase small chain 1A | chr1:25048465-25049249 REVERSE LENGTH=180	378	5	618	9	495	9
AT1G67430.2	| Ribosomal protein L22p/L17e family protein | chr1:25262209-25263627 FORWARD LENGTH=131	-	-	98	3	163	2
AT1G67520.1	| lectin protein kinase family protein | chr1:25303439-25305857 REVERSE LENGTH=587	-	-	22	1	-	-
AT1G68010.1	HPR, ATHPR1 | hydroxypyruvate reductase | chr1:25493418-25495720 FORWARD LENGTH=386	23	1	55	1	53	1
AT1G68160.1	| Protein of unknown function (DUF3755) | chr1:25546168-25548625 REVERSE LENGTH=273	-	-	21	1	27	2
AT1G69410.1	ATELF5A-3, ELF5A-3 | eukaryotic elongation factor 5A-3 | chr1:26089301-26090194 FORWARD LENGTH=158	162	2	83	1	145	3
AT1G69740.1	HEMB1 | Aldolase superfamily protein | chr1:26232197-26234713 FORWARD LENGTH=430	-	-	-	-	84	1
AT1G69770.1	CMT3 | chromomethylase 3 | chr1:26248496-26253519 REVERSE LENGTH=839	-	-	26	2	32	2
AT1G70080.1	| Terpenoid cyclases/Protein prenyltransferases superfamily protein | chr1:26394669-26397565 REVERSE LENGTH=611	-	-	-	-	25	1
AT1G70320.1	UPL2 | ubiquitin-protein ligase 2 | chr1:26488745-26501281 REVERSE LENGTH=3658	-	-	26	3	200	6
AT1G70410.3	ATBCA4, BCA4 | beta carbonic anhydrase 4 | chr1:26534167-26536505 REVERSE LENGTH=258	33	1	87	4	270	9
AT1G70660.2	MMZ2 | MMS ZWEI homologue 2 | chr1:26640755-26641981 FORWARD LENGTH=148	33	1	25	1	42	2
AT1G70730.2	PGM2 | Phosphoglucomutase/phosphomannomutase family protein | chr1:26669020-26673166 REVERSE LENGTH=605	-	-	66	3	152	2
AT1G70770.1	| Protein of unknown function DUF2359, transmembrane | chr1:26688622-26691185 REVERSE LENGTH=610	21	1	-	-	33	2
AT1G70850.3	MLP34 | MLP-like protein 34 | chr1:26715429-26716744 REVERSE LENGTH=316	-	-	46	3	-	-
AT1G70890.1	MLP43 | MLP-like protein 43 | chr1:26725912-26726489 REVERSE LENGTH=158	22	2	46	5	78	5
AT1G71080.1	| RNA polymerase II transcription elongation factor | chr1:26809987-26811645 REVERSE LENGTH=326	-	-	-	-	26	1
AT1G71280.1	| DEA(D/H)-box RNA helicase family protein | chr1:26870262-26872152 REVERSE LENGTH=465	29	1	33	1	-	-
AT1G71360.1	| Galactose-binding protein | chr1:26892214-26894166 REVERSE LENGTH=596	-	-	-	-	23	1
AT1G71410.1	| ARM repeat superfamily protein | chr1:26913070-26917515 REVERSE LENGTH=909	-	-	-	-	58	1
AT1G71720.1	| Nucleic acid-binding proteins superfamily | chr1:26983744-26985893 FORWARD LENGTH=500	22	1	20	1	-	-
AT1G71820.2	SEC6 | SEC6 | chr1:27010022-27016745 FORWARD LENGTH=774	-	-	-	-	93	1
AT1G72150.1	PATL1 | PATELLIN 1 | chr1:27148558-27150652 FORWARD LENGTH=573	27	1	437	10	216	11
AT1G72160.1	| Sec14p-like phosphatidylinositol transfer family protein | chr1:27153823-27155609 REVERSE LENGTH=490	-	-	-	-	43	2
AT1G72270.1	| CONTAINS InterPro DOMAIN/s: Ribosome 60S biogenesis N-terminal (InterPro:IPR021714); BEST Arabidopsis thaliana protein match is: unknown protein (TAIR:AT4G27010.1); Has 772 Blast hits to 657 proteins in 120 species: Archae - 0; Bacteria - 0; Meta	51	2	-	-	34	3
AT1G72330.2	ALAAT2 | alanine aminotransferase 2 | chr1:27233637-27236191 FORWARD LENGTH=431	-	-	-	-	24	2
AT1G72340.1	| NagB/RpiA/CoA transferase-like superfamily protein | chr1:27236898-27238482 FORWARD LENGTH=382	-	-	25	1	-	-
AT1G72370.1	P40, AP40, RP40, RPSAA | 40s ribosomal protein SA | chr1:27243148-27244842 REVERSE LENGTH=298	32	1	39	1	253	5
AT1G72550.1	| tRNA synthetase beta subunit family protein | chr1:27319947-27323908 REVERSE LENGTH=598	-	-	-	-	62	5
AT1G72680.1	ATCAD1, CAD1 | cinnamyl-alcohol dehydrogenase | chr1:27359346-27360876 REVERSE LENGTH=355	-	-	-	-	32	2
AT1G73230.1	| Nascent polypeptide-associated complex NAC | chr1:27540506-27541364 REVERSE LENGTH=165	-	-	29	1	79	2
AT1G73250.1	ATFX, GER1 | GDP-4-keto-6-deoxymannose-3,5-epimerase-4-reductase 1 | chr1:27545213-27546360 REVERSE LENGTH=323	-	-	-	-	44	1
AT1G73370.1	SUS6, ATSUS6 | sucrose synthase 6 | chr1:27584533-27588326 REVERSE LENGTH=942	-	-	-	-	22	1
AT1G73600.1	| S-adenosyl-L-methionine-dependent methyltransferases superfamily protein | chr1:27670825-27673400 FORWARD LENGTH=490	-	-	61	1	46	3
AT1G73750.1	| Uncharacterised conserved protein UCP031088, alpha/beta hydrolase | chr1:27736659-27738887 FORWARD LENGTH=452	22	1	-	-	-	-
AT1G73760.1	| RING/U-box superfamily protein | chr1:27739366-27741161 REVERSE LENGTH=367	-	-	19	2	-	-
AT1G74030.1	ENO1 | enolase 1 | chr1:27839465-27841901 REVERSE LENGTH=477	-	-	-	-	30	2
AT1G74060.1	| Ribosomal protein L6 family protein | chr1:27850033-27851299 REVERSE LENGTH=233	-	-	-	-	57	2
AT1G74680.1	| Exostosin family protein | chr1:28059528-28060984 FORWARD LENGTH=461	-	-	-	-	25	1
AT1G74910.2	| ADP-glucose pyrophosphorylase family protein | chr1:28135770-28138456 REVERSE LENGTH=415	-	-	101	3	45	3
AT1G74920.1	ALDH10A8 | aldehyde dehydrogenase 10A8 | chr1:28139175-28142573 REVERSE LENGTH=501	-	-	114	2	197	2
AT1G75280.1	| NmrA-like negative transcriptional regulator family protein | chr1:28252030-28253355 FORWARD LENGTH=310	-	-	-	-	53	3
AT1G75350.1	emb2184 | Ribosomal protein L31 | chr1:28272163-28272687 FORWARD LENGTH=144	-	-	-	-	112	1
AT1G75780.1	TUB1 | tubulin beta-1 chain | chr1:28451378-28453602 REVERSE LENGTH=447	117	6	283	5	994	14
AT1G75820.1	CLV1, FAS3, FLO5, ATCLV1 | Leucine-rich receptor-like protein kinase family protein | chr1:28463631-28466652 REVERSE LENGTH=980	20	3	-	-	-	-
AT1G75950.1	SKP1, ASK1, ATSKP1, SKP1A, UIP1 | S phase kinase-associated protein 1 | chr1:28516715-28517454 FORWARD LENGTH=160	-	-	23	1	152	1
AT1G76030.1	| ATPase, V1 complex, subunit B protein | chr1:28534134-28536916 FORWARD LENGTH=486	-	-	118	5	345	6
AT1G76080.1	ATCDSP32, CDSP32 | chloroplastic drought-induced stress protein of 32 kD | chr1:28548063-28549348 REVERSE LENGTH=302	31	1	-	-	34	1
AT1G76180.2	ERD14 | Dehydrin family protein | chr1:28587013-28587657 REVERSE LENGTH=185	35	2	105	2	128	5
AT1G76510.2	| ARID/BRIGHT DNA-binding domain-containing protein | chr1:28708927-28712498 REVERSE LENGTH=434	-	-	-	-	23	1
AT1G76680.1	OPR1, ATOPR1 | 12-oxophytodienoate reductase 1 | chr1:28776982-28778271 FORWARD LENGTH=372	-	-	134	4	258	7
AT1G76690.1	OPR2, ATOPR2 | 12-oxophytodienoate reductase 2 | chr1:28778976-28780355 FORWARD LENGTH=374	-	-	50	3	30	2
AT1G76810.1	| eukaryotic translation initiation factor 2 (eIF-2) family protein | chr1:28831366-28836310 REVERSE LENGTH=1294	-	-	-	-	27	1
AT1G76860.1	| Small nuclear ribonucleoprotein family protein | chr1:28854594-28855637 REVERSE LENGTH=98	211	4	498	4	491	4
AT1G77120.1	ADH1, ADH, ATADH, ATADH1 | alcohol dehydrogenase 1 | chr1:28975509-28977216 FORWARD LENGTH=379	-	-	96	6	137	8
AT1G77170.1	| Tetratricopeptide repeat (TPR)-like superfamily protein | chr1:28998133-28999536 REVERSE LENGTH=467	-	-	-	-	19	2
AT1G77510.1	ATPDIL1-2, PDI6, ATPDI6, PDIL1-2 | PDI-like 1-2 | chr1:29126742-29129433 FORWARD LENGTH=508	-	-	-	-	35	1
AT1G77710.1	| CONTAINS InterPro DOMAIN/s: Ubiquitin-like, Ufm1 (InterPro:IPR005375); Has 244 Blast hits to 244 proteins in 106 species: Archae - 0; Bacteria - 0; Metazoa - 149; Fungi - 0; Plants - 47; Viruses - 0; Other Eukaryotes - 48 (source: NCBI BLink). |	-	-	28	1	27	1
AT1G78300.1	GRF2, 14-3-3OMEGA, GF14 OMEGA | general regulatory factor 2 | chr1:29461883-29463052 FORWARD LENGTH=259	45	5	405	5	592	9
AT1G78370.1	ATGSTU20, GSTU20 | glutathione S-transferase TAU 20 | chr1:29484428-29485204 REVERSE LENGTH=217	21	1	49	4	66	5
AT1G78380.1	ATGSTU19, GST8, GSTU19 | glutathione S-transferase TAU 19 | chr1:29486659-29487819 REVERSE LENGTH=219	97	3	77	3	118	6
AT1G78570.1	RHM1, ROL1, ATRHM1 | rhamnose biosynthesis 1 | chr1:29550110-29552207 FORWARD LENGTH=669	-	-	27	2	539	13
AT1G78900.1	VHA-A | vacuolar ATP synthase subunit A | chr1:29660463-29664575 FORWARD LENGTH=623	112	4	207	8	512	10
AT1G79090.1	| FUNCTIONS IN: molecular_function unknown; INVOLVED IN: biological_process unknown; LOCATED IN: cellular_component unknown; EXPRESSED IN: 25 plant structures; EXPRESSED DURING: 15 growth stages; CONTAINS InterPro DOMAIN/s: Topoisomerase II-associa	146	5	50	1	449	11
AT1G79210.3	| N-terminal nucleophile aminohydrolases (Ntn hydrolases) superfamily protein | chr1:29796286-29798240 REVERSE LENGTH=235	41	1	20	2	73	3
AT1G79230.1	ST1, ATMST1, MST1, ATRDH1, STR1 | mercaptopyruvate sulfurtransferase 1 | chr1:29800824-29803679 FORWARD LENGTH=379	44	1	-	-	20	1
AT1G79340.1	AtMC4, MC4 | metacaspase 4 | chr1:29842849-29844368 FORWARD LENGTH=418	265	2	477	7	515	7
AT1G79550.2	PGK | phosphoglycerate kinase | chr1:29924347-29926295 REVERSE LENGTH=401	86	3	639	8	673	11
AT1G79850.1	RPS17, CS17, PRPS17 | ribosomal protein S17 | chr1:30041473-30041922 REVERSE LENGTH=149	33	2	-	-	-	-
AT1G79870.1	| D-isomer specific 2-hydroxyacid dehydrogenase family protein | chr1:30044794-30045851 FORWARD LENGTH=313	-	-	69	3	177	5
AT1G79920.2	| Heat shock protein 70 (Hsp 70) family protein | chr1:30058935-30062224 REVERSE LENGTH=831	188	7	400	15	1200	17
AT1G79930.2	HSP91 | heat shock protein 91 | chr1:30063924-30067067 REVERSE LENGTH=789	188	7	400	16	1063	17
AT1G80070.1	SUS2, EMB33, EMB177, EMB14 | Pre-mRNA-processing-splicing factor | chr1:30118052-30127574 FORWARD LENGTH=2359	-	-	29	5	-	-
AT1G80410.1	EMB2753 | tetratricopeptide repeat (TPR)-containing protein | chr1:30227963-30234832 REVERSE LENGTH=897	53	3	69	2	207	9
AT1G80650.1	RTL1 | RNAse THREE-like protein 1 | chr1:30314609-30315600 FORWARD LENGTH=198	35	1	-	-	-	-
AT1G80670.1	| Transducin/WD40 repeat-like superfamily protein | chr1:30320809-30323543 REVERSE LENGTH=349	-	-	-	-	22	1
AT2G01140.1	| Aldolase superfamily protein | chr2:95006-96491 REVERSE LENGTH=391	40	2	51	2	62	1
AT2G01210.1	| Leucine-rich repeat protein kinase family protein | chr2:119509-121734 REVERSE LENGTH=716	24	1	33	1	50	1
AT2G01350.3	QPT | quinolinate phoshoribosyltransferase | chr2:165332-167209 REVERSE LENGTH=342	-	-	-	-	38	1
AT2G01520.1	MLP328 | MLP-like protein 328 | chr2:235992-236881 FORWARD LENGTH=151	-	-	-	-	98	4
AT2G02010.1	GAD4 | glutamate decarboxylase 4 | chr2:474375-476495 REVERSE LENGTH=493	-	-	-	-	312	5
AT2G02560.2	CAND1, ATCAND1, ETA2, TIP120, HVE | cullin-associated and neddylation dissociated | chr2:690345-697342 FORWARD LENGTH=1217	-	-	47	2	79	2
AT2G03440.1	NRP1, ATNRP1 | nodulin-related protein 1 | chr2:1039409-1039972 REVERSE LENGTH=187	-	-	-	-	115	2
AT2G03760.1	ST, ATST1, RAR047, ST1, AtSOT1, AtSOT12, SOT12 | sulphotransferase 12 | chr2:1149475-1150455 REVERSE LENGTH=326	22	1	127	4	126	6
AT2G03870.2	| Small nuclear ribonucleoprotein family protein | chr2:1180306-1181256 FORWARD LENGTH=99	263	8	565	7	801	7
AT2G04030.2	CR88, Hsp88.1, AtHsp90.5 | Chaperone protein htpG family protein | chr2:1281983-1285909 FORWARD LENGTH=777	-	-	-	-	24	2
AT2G05100.1	LHCB2.1, LHCB2 | photosystem II light harvesting complex gene 2.1 | chr2:1823449-1824331 REVERSE LENGTH=265	45	1	67	2	103	4
AT2G05170.1	ATVPS11, VPS11 | vacuolar protein sorting 11 | chr2:1870020-1873278 FORWARD LENGTH=932	-	-	-	-	29	1
AT2G05380.1	GRP3S | glycine-rich protein 3 short isoform | chr2:1966851-1967820 FORWARD LENGTH=116	129	1	146	1	154	1
AT2G05710.1	ACO3 | aconitase 3 | chr2:2141591-2146350 FORWARD LENGTH=990	21	1	26	2	61	4
AT2G05830.1	| NagB/RpiA/CoA transferase-like superfamily protein | chr2:2229759-2231839 FORWARD LENGTH=374	-	-	-	-	230	3
AT2G05920.1	| Subtilase family protein | chr2:2269831-2272207 REVERSE LENGTH=754	-	-	-	-	150	2
AT2G05990.1	MOD1, ENR1 | NAD(P)-binding Rossmann-fold superfamily protein | chr2:2322876-2324867 FORWARD LENGTH=390	-	-	-	-	21	2
AT2G07360.2	| SH3 domain-containing protein | chr2:3047623-3057099 REVERSE LENGTH=1198	-	-	-	-	64	3
AT2G07698.1	| ATPase, F1 complex, alpha subunit protein | chr2:3361474-3364028 FORWARD LENGTH=777	20	1	-	-	23	3
AT2G13360.2	AGT, AGT1, SGAT | alanine:glyoxylate aminotransferase | chr2:5539417-5540902 REVERSE LENGTH=401	74	2	37	2	-	-
AT2G14860.1	| Peroxisomal membrane 22 kDa (Mpv17/PMP22) family protein | chr2:6387820-6389563 REVERSE LENGTH=252	-	-	19	3	-	-
AT2G15620.1	NIR1, NIR, ATHNIR | nitrite reductase 1 | chr2:6810552-6812666 FORWARD LENGTH=586	-	-	33	1	38	1
AT2G16600.1	ROC3 | rotamase CYP 3 | chr2:7200862-7201383 FORWARD LENGTH=173	218	2	162	4	925	8
AT2G16700.1	ADF5, ATADF5 | actin depolymerizing factor 5 | chr2:7244717-7245467 FORWARD LENGTH=143	-	-	42	1	54	1
AT2G16950.1	TRN1, ATTRN1 | transportin 1 | chr2:7353939-7360637 FORWARD LENGTH=895	-	-	150	2	255	4
AT2G17265.1	HSK, DMR1 | homoserine kinase | chr2:7508606-7509718 FORWARD LENGTH=370	-	-	23	1	25	1
AT2G17280.1	| Phosphoglycerate mutase family protein | chr2:7513274-7514844 FORWARD LENGTH=271	-	-	-	-	51	1
AT2G17380.1	AP19 | associated protein 19 | chr2:7553122-7554887 FORWARD LENGTH=161	-	-	58	2	65	2
AT2G17390.1	AKR2B | ankyrin repeat-containing 2B | chr2:7555870-7557743 FORWARD LENGTH=344	-	-	44	1	257	4
AT2G17420.1	NTRA, ATNTRA, NTR2 | NADPH-dependent thioredoxin reductase A | chr2:7564357-7566219 FORWARD LENGTH=378	-	-	-	-	66	2
AT2G17630.1	| Pyridoxal phosphate (PLP)-dependent transferases superfamily protein | chr2:7666637-7667905 FORWARD LENGTH=422	134	5	246	6	941	12
AT2G17700.1	| ACT-like protein tyrosine kinase family protein | chr2:7685778-7689278 REVERSE LENGTH=546	-	-	-	-	21	2
AT2G17720.1	| 2-oxoglutarate (2OG) and Fe(II)-dependent oxygenase superfamily protein | chr2:7697513-7699174 FORWARD LENGTH=291	20	1	-	-	-	-
AT2G17840.1	ERD7 | Senescence/dehydration-associated protein-related | chr2:7755923-7757798 REVERSE LENGTH=452	-	-	21	2	-	-
AT2G18020.1	EMB2296 | Ribosomal protein L2 family | chr2:7837151-7838160 FORWARD LENGTH=258	-	-	42	1	62	1
AT2G18040.1	PIN1AT | peptidylprolyl cis/trans isomerase, NIMA-interacting 1 | chr2:7842346-7843537 FORWARD LENGTH=119	47	1	59	1	69	2
AT2G18110.1	| Translation elongation factor EF1B/ribosomal protein S6 family protein | chr2:7872636-7873713 FORWARD LENGTH=231	36	2	48	2	148	4
AT2G18230.1	AtPPa2, PPa2 | pyrophosphorylase 2 | chr2:7932139-7933560 REVERSE LENGTH=218	-	-	102	4	473	8
AT2G18960.1	AHA1, PMA, OST2, HA1 | H(+)-ATPase 1 | chr2:8221858-8227268 FORWARD LENGTH=949	-	-	22	4	63	5
AT2G19480.3	NAP1;2 | nucleosome assembly protein 1;2 | chr2:8438601-8441040 FORWARD LENGTH=372	-	-	160	4	169	7
AT2G19730.2	| Ribosomal L28e protein family | chr2:8511752-8512995 FORWARD LENGTH=143	-	-	34	1	60	2
AT2G19760.1	PFN1, PRF1 | profilin 1 | chr2:8517074-8518067 REVERSE LENGTH=131	72	2	184	3	261	3
AT2G19830.1	SNF7.2, VPS32 | SNF7 family protein | chr2:8558101-8559389 REVERSE LENGTH=213	-	-	-	-	39	1
AT2G20190.1	ATCLASP, CLASP | CLIP-associated protein | chr2:8711862-8718813 REVERSE LENGTH=1439	-	-	-	-	78	1
AT2G20260.1	PSAE-2 | photosystem I subunit E-2 | chr2:8736780-8737644 FORWARD LENGTH=145	49	1	-	-	56	1
AT2G20270.1	| Thioredoxin superfamily protein | chr2:8738001-8739617 REVERSE LENGTH=179	-	-	129	2	-	-
AT2G20420.1	| ATP citrate lyase (ACL) family protein | chr2:8805574-8807858 FORWARD LENGTH=421	59	1	-	-	-	-
AT2G20500.1	| unknown protein; FUNCTIONS IN: molecular_function unknown; INVOLVED IN: biological_process unknown; LOCATED IN: mitochondrion; EXPRESSED IN: 21 plant structures; EXPRESSED DURING: 13 growth stages; Has 13 Blast hits to 13 proteins in 5 species: A	-	-	-	-	36	1
AT2G20580.1	RPN1A, ATRPN1A | 26S proteasome regulatory subunit S2 1A | chr2:8859211-8864699 FORWARD LENGTH=891	53	3	261	3	383	9
AT2G20610.2	SUR1, HLS3, RTY, ALF1, RTY1 | Tyrosine transaminase family protein | chr2:8878308-8880298 REVERSE LENGTH=436	-	-	264	4	367	4
AT2G20810.1	GAUT10, LGT4 | galacturonosyltransferase 10 | chr2:8957927-8959610 FORWARD LENGTH=536	-	-	21	1	-	-
AT2G21170.1	TIM, PDTPI | triosephosphate isomerase | chr2:9071047-9073106 REVERSE LENGTH=315	-	-	86	4	235	4
AT2G21250.2	| NAD(P)-linked oxidoreductase superfamily protein | chr2:9103703-9105116 REVERSE LENGTH=238	-	-	-	-	69	2
AT2G21270.3	UFD1 | ubiquitin fusion degradation 1 | chr2:9107841-9110012 FORWARD LENGTH=340	-	-	-	-	101	2
AT2G21330.1	FBA1 | fructose-bisphosphate aldolase 1 | chr2:9128416-9130152 REVERSE LENGTH=399	197	6	181	5	612	7
AT2G21390.1	| Coatomer, alpha subunit | chr2:9152428-9156577 FORWARD LENGTH=1218	-	-	420	9	629	12
AT2G21620.2	RD2 | Adenine nucleotide alpha hydrolases-like superfamily protein | chr2:9248749-9249986 FORWARD LENGTH=193	-	-	39	1	47	2
AT2G21660.1	ATGRP7, CCR2, GR-RBP7, GRP7 | cold, circadian rhythm, and rna binding 2 | chr2:9265477-9266316 REVERSE LENGTH=176	373	3	345	4	422	6
AT2G21710.1	EMB2219 | Mitochondrial transcription termination factor family protein | chr2:9270886-9273307 FORWARD LENGTH=641	20	1	-	-	-	-
AT2G22125.1	CSI1 | binding | chr2:9406793-9414223 FORWARD LENGTH=2150	-	-	86	4	69	3
AT2G22170.1	| Lipase/lipooxygenase, PLAT/LH2 family protein | chr2:9427010-9427742 REVERSE LENGTH=183	-	-	33	1	-	-
AT2G22780.1	PMDH1 | peroxisomal NAD-malate dehydrogenase 1 | chr2:9689995-9691923 REVERSE LENGTH=354	81	1	-	-	23	2
AT2G23070.1	| Protein kinase superfamily protein | chr2:9824162-9826871 REVERSE LENGTH=432	-	-	39	1	56	1
AT2G23120.1	| Late embryogenesis abundant protein, group 6 | chr2:9842102-9842353 FORWARD LENGTH=83	-	-	-	-	121	1
AT2G23140.2	| RING/U-box superfamily protein with ARM repeat domain | chr2:9845696-9848762 REVERSE LENGTH=826	-	-	-	-	61	1
AT2G23350.1	PAB4, PABP4 | poly(A) binding protein 4 | chr2:9943209-9946041 FORWARD LENGTH=662	76	4	60	2	248	6
AT2G23390.1	| CONTAINS InterPro DOMAIN/s: Protein of unknown function DUF482 (InterPro:IPR007434), Acyl-CoA N-acyltransferase (InterPro:IPR016181); Has 2165 Blast hits to 2163 proteins in 543 species: Archae - 0; Bacteria - 1044; Metazoa - 0; Fungi - 0; Plants	-	-	-	-	162	1
AT2G23600.1	ACL, ATMES2, MES2, ATME8, ME8 | acetone-cyanohydrin lyase | chr2:10042325-10043641 REVERSE LENGTH=263	-	-	92	2	282	3
AT2G24200.1	| Cytosol aminopeptidase family protein | chr2:10287017-10289450 REVERSE LENGTH=520	-	-	43	2	112	4
AT2G24270.2	ALDH11A3 | aldehyde dehydrogenase 11A3 | chr2:10327325-10329601 REVERSE LENGTH=496	76	2	155	3	454	6
AT2G24940.1	AtMAPR2, MAPR2 | membrane-associated progesterone binding protein 2 | chr2:10609447-10609749 FORWARD LENGTH=100	55	1	-	-	127	2
AT2G25140.1	HSP98.7, CLPB-M, CLPB4 | casein lytic proteinase B4 | chr2:10697877-10701998 REVERSE LENGTH=964	33	2	40	1	-	-
AT2G25220.1	| Protein kinase superfamily protein | chr2:10742918-10745540 REVERSE LENGTH=414	-	-	-	-	20	2
AT2G25280.1	| CONTAINS InterPro DOMAIN/s: UPF0103/Mediator of ErbB2-driven cell motility (Memo), related (InterPro:IPR002737); Has 1074 Blast hits to 1072 proteins in 474 species: Archae - 213; Bacteria - 366; Metazoa - 159; Fungi - 135; Plants - 54; Viruses -	-	-	-	-	63	1
AT2G25450.1	| 2-oxoglutarate (2OG) and Fe(II)-dependent oxygenase superfamily protein | chr2:10830286-10831563 REVERSE LENGTH=359	49	3	160	5	382	9
AT2G25670.2	| BEST Arabidopsis thaliana protein match is: copper ion binding (TAIR:AT4G32610.1); Has 43784 Blast hits to 26928 proteins in 1799 species: Archae - 86; Bacteria - 6347; Metazoa - 15971; Fungi - 5398; Plants - 1931; Viruses - 259; Other Eukaryotes	-	-	-	-	145	1
AT2G25730.2	| unknown protein; LOCATED IN: cellular_component unknown; EXPRESSED IN: 23 plant structures; EXPRESSED DURING: 14 growth stages. | chr2:10956751-10972729 REVERSE LENGTH=2487	36	4	43	3	39	3
AT2G25910.1	| 3'-5' exonuclease domain-containing protein / K homology domain-containing protein / KH domain-containing protein | chr2:11049379-11051997 REVERSE LENGTH=341	-	-	-	-	96	2
AT2G26080.1	AtGLDP2, GLDP2 | glycine decarboxylase P-protein 2 | chr2:11109330-11113786 REVERSE LENGTH=1044	42	2	61	3	254	8
AT2G26250.1	FDH, KCS10 | 3-ketoacyl-CoA synthase 10 | chr2:11170799-11173059 REVERSE LENGTH=550	-	-	23	2	38	1
AT2G26340.2	| unknown protein. | chr2:11215254-11216991 FORWARD LENGTH=264	-	-	21	1	-	-
AT2G26560.1	PLP2, PLA IIA, PLA2A | phospholipase A 2A | chr2:11293912-11295708 REVERSE LENGTH=407	-	-	176	1	96	2
AT2G26590.1	RPN13 | regulatory particle non-ATPase 13 | chr2:11311182-11314717 REVERSE LENGTH=300	-	-	-	-	50	1
AT2G26890.1	GRV2, KAM2 | DNAJ heat shock N-terminal domain-containing protein | chr2:11462327-11473841 REVERSE LENGTH=2554	46	2	41	2	33	3
AT2G26990.1	FUS12, ATCSN2, COP12, CSN2 | proteasome family protein | chr2:11519684-11522412 REVERSE LENGTH=439	46	2	41	1	33	2
AT2G27030.1	CAM5, ACAM-2 | calmodulin 5 | chr2:11532069-11533060 FORWARD LENGTH=149	-	-	239	3	223	3
AT2G27210.2	BSL3 | BRI1 suppressor 1 (BSU1)-like 3 | chr2:11630188-11636182 FORWARD LENGTH=1001	-	-	155	2	260	2
AT2G27600.1	SKD1, VPS4, ATSKD1 | AAA-type ATPase family protein | chr2:11781226-11783730 FORWARD LENGTH=435	-	-	-	-	121	5
AT2G27710.2	| 60S acidic ribosomal protein family | chr2:11816929-11817670 FORWARD LENGTH=115	101	1	135	2	45	1
AT2G27860.1	AXS1 | UDP-D-apiose/UDP-D-xylose synthase 1 | chr2:11864684-11866843 REVERSE LENGTH=389	-	-	59	2	167	4
AT2G28000.1	CPN60A, CH-CPN60A, SLP | chaperonin-60alpha | chr2:11926603-11929184 FORWARD LENGTH=586	40	3	77	2	496	10
AT2G28040.1	| Eukaryotic aspartyl protease family protein | chr2:11936203-11937390 REVERSE LENGTH=395	-	-	-	-	26	1
AT2G29450.1	ATGSTU5, ATGSTU1, AT103-1A, GSTU5 | glutathione S-transferase tau 5 | chr2:12624774-12625566 REVERSE LENGTH=224	-	-	-	-	113	1
AT2G29550.1	TUB7 | tubulin beta-7 chain | chr2:12644258-12645932 REVERSE LENGTH=449	1634	6	475	6	948	16
AT2G29570.1	PCNA2, ATPCNA2 | proliferating cell nuclear antigen 2 | chr2:12650139-12651598 REVERSE LENGTH=264	-	-	22	1	-	-
AT2G30050.1	| transducin family protein / WD-40 repeat family protein | chr2:12825540-12826448 FORWARD LENGTH=302	-	-	99	2	59	3
AT2G30110.1	ATUBA1, MOS5, UBA1 | ubiquitin-activating enzyme 1 | chr2:12852632-12857369 REVERSE LENGTH=1080	-	-	125	4	422	11
AT2G30410.1	KIS, TFCA | tubulin folding cofactor A (KIESEL) | chr2:12959812-12960552 FORWARD LENGTH=113	-	-	-	-	56	1
AT2G30440.1	TPP | thylakoid processing peptide | chr2:12973244-12975027 FORWARD LENGTH=340	29	1	-	-	-	-
AT2G30490.1	ATC4H, C4H, CYP73A5, REF3 | cinnamate-4-hydroxylase | chr2:12993861-12995683 REVERSE LENGTH=505	-	-	28	2	35	2
AT2G30790.1	PSBP-2 | photosystem II subunit P-2 | chr2:13119047-13119596 REVERSE LENGTH=125	24	1	-	-	-	-
AT2G30860.1	ATGSTF9, GLUTTR, ATGSTF7, GSTF9 | glutathione S-transferase PHI 9 | chr2:13139132-13140057 FORWARD LENGTH=215	92	5	639	7	638	8
AT2G30870.1	ATGSTF10, ERD13, ATGSTF4, GSTF10 | glutathione S-transferase PHI 10 | chr2:13141490-13142392 FORWARD LENGTH=215	33	1	253	5	276	6
AT2G30970.1	ASP1 | aspartate aminotransferase 1 | chr2:13179012-13181686 FORWARD LENGTH=430	-	-	-	-	91	1
AT2G31390.1	| pfkB-like carbohydrate kinase family protein | chr2:13383635-13386116 REVERSE LENGTH=325	-	-	438	6	475	9
AT2G31570.1	ATGPX2, GPX2 | glutathione peroxidase 2 | chr2:13438211-13439775 REVERSE LENGTH=169	-	-	65	2	-	-
AT2G31610.1	| Ribosomal protein S3 family protein | chr2:13450384-13451669 FORWARD LENGTH=250	-	-	-	-	68	2
AT2G31670.1	| Stress responsive alpha-beta barrel domain protein | chr2:13472699-13473490 REVERSE LENGTH=263	-	-	-	-	92	1
AT2G31790.1	| UDP-Glycosyltransferase superfamily protein | chr2:13518269-13520167 FORWARD LENGTH=457	-	-	22	1	-	-
AT2G32080.2	PUR ALPHA-1 | purin-rich alpha 1 | chr2:13642716-13644036 REVERSE LENGTH=295	-	-	-	-	238	2
AT2G32240.1	| FUNCTIONS IN: molecular_function unknown; INVOLVED IN: response to cadmium ion; LOCATED IN: plasma membrane; EXPRESSED IN: 25 plant structures; EXPRESSED DURING: 13 growth stages; CONTAINS InterPro DOMAIN/s: Prefoldin (InterPro:IPR009053); BEST A	-	-	-	-	36	2
AT2G32630.1	| Pentatricopeptide repeat (PPR-like) superfamily protein | chr2:13844834-13846708 FORWARD LENGTH=624	29	1	29	1	-	-
AT2G32730.1	| 26S proteasome regulatory complex, non-ATPase subcomplex, Rpn2/Psmd1 subunit | chr2:13880189-13885464 FORWARD LENGTH=1004	-	-	47	4	62	2
AT2G33200.1	| F-box family protein | chr2:14069541-14070671 FORWARD LENGTH=376	29	1	-	-	-	-
AT2G33210.2	HSP60-2 | heat shock protein 60-2 | chr2:14075093-14078568 REVERSE LENGTH=580	22	1	83	1	-	-
AT2G33370.1	| Ribosomal protein L14p/L23e family protein | chr2:14143718-14144644 REVERSE LENGTH=140	46	2	-	-	54	3
AT2G33470.1	GLTP1, ATGLTP1 | glycolipid transfer protein 1 | chr2:14176599-14177950 REVERSE LENGTH=202	-	-	-	-	35	1
AT2G34420.1	LHB1B2, LHCB1.5 | photosystem II light harvesting complex gene B1B2 | chr2:14522716-14523513 REVERSE LENGTH=265	76	3	108	3	122	4
AT2G34470.2	UREG, PSKF109 | urease accessory protein G | chr2:14530900-14532411 REVERSE LENGTH=276	50	1	151	1	55	3
AT2G34480.1	| Ribosomal protein L18ae/LX family protein | chr2:14532916-14534161 REVERSE LENGTH=178	37	1	48	1	57	3
AT2G34970.1	| Trimeric LpxA-like enzyme | chr2:14746340-14748532 FORWARD LENGTH=730	-	-	-	-	75	2
AT2G35040.2	| AICARFT/IMPCHase bienzyme family protein | chr2:14765347-14768023 REVERSE LENGTH=545	-	-	48	2	-	-
AT2G35370.1	GDCH | glycine decarboxylase complex H | chr2:14891239-14892050 FORWARD LENGTH=165	32	1	59	2	463	4
AT2G35390.2	| Phosphoribosyltransferase family protein | chr2:14895528-14897581 REVERSE LENGTH=403	-	-	-	-	30	1
AT2G35840.3	| Sucrose-6F-phosphate phosphohydrolase family protein | chr2:15053952-15055776 FORWARD LENGTH=422	-	-	-	-	207	3
AT2G35880.1	| TPX2 (targeting protein for Xklp2) protein family | chr2:15063204-15065259 REVERSE LENGTH=432	19	1	-	-	-	-
AT2G36060.1	MMZ3, UEV1C | MMS ZWEI homologue 3 | chr2:15143012-15143998 REVERSE LENGTH=145	33	1	25	1	74	2
AT2G36460.1	| Aldolase superfamily protein | chr2:15296929-15298387 REVERSE LENGTH=358	396	7	814	12	1369	14
AT2G36490.1	DML1, ROS1 | demeter-like 1 | chr2:15308259-15314272 REVERSE LENGTH=1393	-	-	-	-	27	1
AT2G36530.1	LOS2, ENO2 | Enolase | chr2:15321081-15323786 REVERSE LENGTH=444	50	6	911	14	1178	19
AT2G36580.1	| Pyruvate kinase family protein | chr2:15339253-15342781 FORWARD LENGTH=527	216	5	1001	8	855	12
AT2G36800.1	DOGT1, UGT73C5 | don-glucosyltransferase 1 | chr2:15423493-15424980 REVERSE LENGTH=495	-	-	-	-	48	1
AT2G36810.1	| ARM repeat superfamily protein | chr2:15425739-15439462 REVERSE LENGTH=1716	-	-	-	-	22	1
AT2G36880.2	MAT3 | methionine adenosyltransferase 3 | chr2:15479721-15480893 REVERSE LENGTH=390	367	7	734	10	2317	16
AT2G37040.1	PAL1, ATPAL1 | PHE ammonia lyase 1 | chr2:15557602-15560237 REVERSE LENGTH=725	-	-	-	-	20	1
AT2G37220.1	| RNA-binding (RRM/RBD/RNP motifs) family protein | chr2:15634980-15636331 REVERSE LENGTH=289	59	2	27	1	90	2
AT2G37270.2	ATRPS5B, RPS5B | ribosomal protein 5B | chr2:15647883-15649042 REVERSE LENGTH=207	79	1	-	-	23	2
AT2G37620.1	ACT1, AAc1 | actin 1 | chr2:15779761-15781241 FORWARD LENGTH=377	91	5	160	7	425	12
AT2G37660.1	| NAD(P)-binding Rossmann-fold superfamily protein | chr2:15795481-15796977 REVERSE LENGTH=325	42	2	21	1	77	2
AT2G37690.1	| phosphoribosylaminoimidazole carboxylase, putative / AIR carboxylase, putative | chr2:15806111-15810240 FORWARD LENGTH=642	-	-	21	3	-	-
AT2G37760.5	| NAD(P)-linked oxidoreductase superfamily protein | chr2:15831995-15833678 FORWARD LENGTH=291	-	-	-	-	193	7
AT2G37790.1	| NAD(P)-linked oxidoreductase superfamily protein | chr2:15838838-15840752 FORWARD LENGTH=314	-	-	-	-	45	3
AT2G38020.1	VCL1, MAN, EMB258 | vacuoleless1 (VCL1) | chr2:15910098-15914190 REVERSE LENGTH=858	-	-	26	2	-	-
AT2G38230.1	ATPDX1.1, PDX1.1 | pyridoxine biosynthesis 1.1 | chr2:16011475-16012404 FORWARD LENGTH=309	51	1	98	3	442	5
AT2G38380.1	| Peroxidase superfamily protein | chr2:16076443-16078314 FORWARD LENGTH=349	-	-	40	1	-	-
AT2G38610.2	| RNA-binding KH domain-containing protein | chr2:16147552-16149638 REVERSE LENGTH=286	-	-	-	-	21	1
AT2G39310.3	| jacalin-related lectin 22 | chr2:16414262-16416323 REVERSE LENGTH=458	-	-	68	2	60	2
AT2G39390.1	| Ribosomal L29 family protein | chr2:16450803-16451762 REVERSE LENGTH=123	-	-	45	1	45	1
AT2G39550.1	ATGGT-IB, GGB, PGGT-I | Prenyltransferase family protein | chr2:16501666-16504144 FORWARD LENGTH=375	-	-	-	-	22	1
AT2G39730.1	RCA | rubisco activase | chr2:16570951-16573345 REVERSE LENGTH=474	1243	13	1474	14	2943	23
AT2G39770.1	CYT1, VTC1, SOZ1, EMB101, GMP1 | Glucose-1-phosphate adenylyltransferase family protein | chr2:16589401-16590741 FORWARD LENGTH=361	-	-	38	1	153	2
AT2G39800.1	P5CS1, ATP5CS | delta1-pyrroline-5-carboxylate synthase 1 | chr2:16598516-16602939 REVERSE LENGTH=717	81	4	223	6	156	8
AT2G39990.1	EIF2, AteIF3f, eIF3F | eukaryotic translation initiation factor 2 | chr2:16698332-16699929 REVERSE LENGTH=293	-	-	32	2	-	-
AT2G40060.1	| Clathrin light chain protein | chr2:16726564-16728001 FORWARD LENGTH=258	22	1	-	-	-	-
AT2G40290.1	| Eukaryotic translation initiation factor 2 subunit 1 | chr2:16829030-16830889 REVERSE LENGTH=344	-	-	86	2	269	4
AT2G40490.1	HEME2 | Uroporphyrinogen decarboxylase | chr2:16912961-16914988 FORWARD LENGTH=394	-	-	-	-	46	3
AT2G40520.1	| Nucleotidyltransferase family protein | chr2:16923541-16925675 FORWARD LENGTH=502	20	1	-	-	-	-
AT2G40590.1	| Ribosomal protein S26e family protein | chr2:16945215-16946345 REVERSE LENGTH=131	-	-	-	-	52	1
AT2G40600.1	| appr-1-p processing enzyme family protein | chr2:16947012-16948537 REVERSE LENGTH=257	19	1	-	-	26	1
AT2G40660.1	| Nucleic acid-binding, OB-fold-like protein | chr2:16966011-16968866 FORWARD LENGTH=389	104	3	70	3	104	5
AT2G40730.1	| Protein kinase family protein with ARM repeat domain | chr2:16990083-16996072 REVERSE LENGTH=798	-	-	-	-	69	2
AT2G40840.1	DPE2 | disproportionating enzyme 2 | chr2:17045368-17050779 FORWARD LENGTH=955	23	1	-	-	89	5
AT2G41100.3	TCH3, ATCAL4 | Calcium-binding EF hand family protein | chr2:17138336-17139406 FORWARD LENGTH=289	47	1	-	-	205	3
AT2G41220.1	GLU2 | glutamate synthase 2 | chr2:17177934-17188388 FORWARD LENGTH=1629	-	-	85	2	79	3
AT2G41430.1	ERD15, LSR1, CID1 | dehydration-induced protein (ERD15) | chr2:17269736-17270314 FORWARD LENGTH=163	-	-	67	1	63	1
AT2G41510.1	ATCKX1, CKX1 | cytokinin oxidase/dehydrogenase 1 | chr2:17314626-17316861 FORWARD LENGTH=575	31	1	-	-	-	-
AT2G41530.1	ATSFGH, SFGH | S-formylglutathione hydrolase | chr2:17323656-17325430 REVERSE LENGTH=284	63	1	218	5	174	5
AT2G41560.1	ACA4 | autoinhibited Ca(2+)-ATPase, isoform 4 | chr2:17332256-17337179 REVERSE LENGTH=1030	-	-	-	-	30	1
AT2G41740.1	VLN2, ATVLN2 | villin 2 | chr2:17410962-17416878 REVERSE LENGTH=976	-	-	-	-	306	6
AT2G41790.1	| Insulinase (Peptidase family M16) family protein | chr2:17429453-17436110 REVERSE LENGTH=970	-	-	-	-	32	2
AT2G41840.1	| Ribosomal protein S5 family protein | chr2:17460016-17461398 REVERSE LENGTH=285	82	2	32	2	39	3
AT2G42100.1	| Actin-like ATPase superfamily protein | chr2:17560211-17561945 FORWARD LENGTH=378	33	2	79	4	721	7
AT2G42170.1	| Actin family protein | chr2:17578683-17580222 FORWARD LENGTH=329	85	1	87	2	104	1
AT2G42500.3	PP2A-3 | protein phosphatase 2A-3 | chr2:17699029-17701226 REVERSE LENGTH=171	-	-	-	-	77	1
AT2G42520.1	| P-loop containing nucleoside triphosphate hydrolases superfamily protein | chr2:17705382-17708744 FORWARD LENGTH=633	-	-	31	2	158	6
AT2G42590.3	GRF9, GF14 MU | general regulatory factor 9 | chr2:17732164-17733775 REVERSE LENGTH=276	31	2	264	5	428	5
AT2G42600.1	ATPPC2, PPC2 | phosphoenolpyruvate carboxylase 2 | chr2:17734541-17738679 REVERSE LENGTH=963	20	2	84	7	67	8
AT2G42690.1	| alpha/beta-Hydrolases superfamily protein | chr2:17776356-17777682 REVERSE LENGTH=412	-	-	49	1	107	2
AT2G42740.1	RPL16A | ribosomal protein large subunit 16A | chr2:17791794-17792946 FORWARD LENGTH=182	-	-	-	-	62	1
AT2G42910.1	| Phosphoribosyltransferase family protein | chr2:17856396-17858394 FORWARD LENGTH=337	-	-	134	2	73	1
AT2G43030.1	| Ribosomal protein L3 family protein | chr2:17894898-17895713 FORWARD LENGTH=271	81	2	110	5	215	6
AT2G43090.2	| Aconitase/3-isopropylmalate dehydratase protein | chr2:17918957-17919712 FORWARD LENGTH=222	-	-	-	-	40	1
AT2G43200.1	| S-adenosyl-L-methionine-dependent methyltransferases superfamily protein | chr2:17958230-17960536 FORWARD LENGTH=611	-	-	-	-	24	1
AT2G43810.2	| Small nuclear ribonucleoprotein family protein | chr2:18149725-18150879 FORWARD LENGTH=91	213	5	291	5	2635	8
AT2G43880.1	| Pectin lyase-like superfamily protein | chr2:18173034-18174482 FORWARD LENGTH=394	-	-	21	1	20	1
AT2G43910.2	ATHOL1, HOL1 | HARMLESS TO OZONE LAYER 1 | chr2:18184596-18186951 REVERSE LENGTH=246	25	2	226	4	395	6
AT2G44050.1	COS1 | 6,7-dimethyl-8-ribityllumazine synthase / DMRL synthase / lumazine synthase / riboflavin synthase | chr2:18224304-18225917 FORWARD LENGTH=227	-	-	-	-	26	1
AT2G44060.1	| Late embryogenesis abundant protein, group 2 | chr2:18226922-18227988 FORWARD LENGTH=325	20	1	134	3	84	3
AT2G44100.1	ATGDI1, AT-GDI1, GDI1 | guanosine nucleotide diphosphate dissociation inhibitor 1 | chr2:18241804-18244864 FORWARD LENGTH=445	-	-	-	-	89	2
AT2G44120.1	| Ribosomal protein L30/L7 family protein | chr2:18249227-18250402 REVERSE LENGTH=242	-	-	38	2	23	2
AT2G44160.1	MTHFR2 | methylenetetrahydrofolate reductase 2 | chr2:18262301-18265185 FORWARD LENGTH=594	-	-	118	5	88	4
AT2G44310.1	| Calcium-binding EF-hand family protein | chr2:18309285-18309713 FORWARD LENGTH=142	-	-	58	1	-	-
AT2G44350.2	ATCS, CSY4 | Citrate synthase family protein | chr2:18316673-18320524 FORWARD LENGTH=474	23	1	-	-	-	-
AT2G44490.1	PEN2, BGLU26 | Glycosyl hydrolase superfamily protein | chr2:18364872-18367515 FORWARD LENGTH=560	-	-	37	1	33	2
AT2G45290.1	| Transketolase | chr2:18672737-18675589 FORWARD LENGTH=741	71	5	153	8	278	7
AT2G45540.1	| WD-40 repeat family protein / beige-related | chr2:18757881-18772229 REVERSE LENGTH=2946	266	1	41	1	-	-
AT2G45790.1	ATPMM, PMM | phosphomannomutase | chr2:18855876-18857753 FORWARD LENGTH=246	-	-	20	1	30	2
AT2G45810.1	| DEA(D/H)-box RNA helicase family protein | chr2:18859836-18862318 FORWARD LENGTH=528	24	1	55	1	88	3
AT2G45910.1	| U-box domain-containing protein kinase family protein | chr2:18894520-18898212 FORWARD LENGTH=834	-	-	-	-	22	1
AT2G45980.1	| unknown protein; FUNCTIONS IN: molecular_function unknown; INVOLVED IN: biological_process unknown; LOCATED IN: cellular_component unknown; EXPRESSED IN: 25 plant structures; EXPRESSED DURING: 15 growth stages; BEST Arabidopsis thaliana protein m	-	-	22	1	-	-
AT2G46280.1	TRIP-1, TIF3I1 | TGF-beta receptor interacting protein 1 | chr2:19003656-19005393 REVERSE LENGTH=328	-	-	35	3	58	5
AT2G46520.1	| cellular apoptosis susceptibility protein, putative / importin-alpha re-exporter, putative | chr2:19096867-19099785 FORWARD LENGTH=972	-	-	85	5	120	4
AT2G46860.1	AtPPa3, PPa3 | pyrophosphorylase 3 | chr2:19253843-19255060 FORWARD LENGTH=216	-	-	-	-	146	3
AT2G47120.1	| NAD(P)-binding Rossmann-fold superfamily protein | chr2:19347359-19348223 REVERSE LENGTH=258	-	-	22	1	-	-
AT2G47390.1	| Prolyl oligopeptidase family protein | chr2:19442278-19446253 REVERSE LENGTH=961	-	-	108	2	47	1
AT2G47400.1	CP12-1, CP12 | CP12 domain-containing protein 1 | chr2:19446889-19447263 FORWARD LENGTH=124	178	2	220	2	457	2
AT2G47470.4	ATPDIL2-1, UNE5, MEE30, PDI11, ATPDI11 | thioredoxin family protein | chr2:19481503-19483683 FORWARD LENGTH=335	53	2	98	3	185	2
AT2G47510.1	FUM1 | fumarase 1 | chr2:19498614-19502020 FORWARD LENGTH=492	-	-	-	-	51	1
AT2G47610.1	| Ribosomal protein L7Ae/L30e/S12e/Gadd45 family protein | chr2:19529854-19531401 FORWARD LENGTH=257	-	-	-	-	26	1
AT2G47730.1	ATGSTF8, ATGSTF5, GST6, GSTF8 | glutathione S-transferase phi 8 | chr2:19558213-19559266 FORWARD LENGTH=263	-	-	256	4	310	8
AT2G47960.1	| unknown protein; CONTAINS InterPro DOMAIN/s: Protein of unknown function DUF974 (InterPro:IPR010378); Has 285 Blast hits to 284 proteins in 126 species: Archae - 0; Bacteria - 0; Metazoa - 150; Fungi - 68; Plants - 32; Viruses - 0; Other Eukaryot	-	-	165	1	69	1
AT3G01120.1	MTO1, CGS, ATCYS1, CGS1 | Pyridoxal phosphate (PLP)-dependent transferases superfamily protein | chr3:39234-41865 REVERSE LENGTH=563	24	1	71	2	42	3
AT3G01310.2	| Phosphoglycerate mutase-like family protein | chr3:94343-101603 REVERSE LENGTH=1050	-	-	44	1	-	-
AT3G01340.2	| Transducin/WD40 repeat-like superfamily protein | chr3:127557-128465 REVERSE LENGTH=302	-	-	49	1	247	3
AT3G01390.2	VMA10, AVMA10 | vacuolar membrane ATPase 10 | chr3:150265-150922 REVERSE LENGTH=110	-	-	-	-	41	2
AT3G01500.2	CA1 | carbonic anhydrase 1 | chr3:194853-197873 REVERSE LENGTH=347	522	8	1161	14	2051	15
AT3G01780.1	TPLATE | ARM repeat superfamily protein | chr3:279171-283399 FORWARD LENGTH=1176	-	-	44	2	44	2
AT3G02040.1	SRG3 | senescence-related gene 3 | chr3:348505-349909 REVERSE LENGTH=361	-	-	29	1	-	-
AT3G02230.1	RGP1, ATRGP1 | reversibly glycosylated polypeptide 1 | chr3:415463-417304 FORWARD LENGTH=357	-	-	87	4	539	8
AT3G02360.2	| 6-phosphogluconate dehydrogenase family protein | chr3:482498-483958 FORWARD LENGTH=486	127	3	160	7	354	11
AT3G02520.1	GRF7, GF14 NU | general regulatory factor 7 | chr3:526800-527915 REVERSE LENGTH=265	34	4	474	8	374	8
AT3G02530.1	| TCP-1/cpn60 chaperonin family protein | chr3:528806-532457 REVERSE LENGTH=535	23	2	423	8	391	8
AT3G02540.3	RAD23C | Rad23 UV excision repair protein family | chr3:533095-536151 REVERSE LENGTH=418	-	-	-	-	32	2
AT3G02560.1	| Ribosomal protein S7e family protein | chr3:542341-543168 FORWARD LENGTH=191	-	-	90	1	82	1
AT3G02730.1	TRXF1, ATF1 | thioredoxin F-type 1 | chr3:588570-589591 REVERSE LENGTH=178	-	-	24	1	31	1
AT3G02760.1	| Class II aaRS and biotin synthetases superfamily protein | chr3:597588-600650 REVERSE LENGTH=883	-	-	-	-	54	1
AT3G02780.1	IPP2, IPIAT1, IDI2 | isopentenyl pyrophosphate:dimethylallyl pyrophosphate isomerase 2 | chr3:602578-604648 REVERSE LENGTH=284	-	-	56	1	152	2
AT3G02930.2	| Plant protein of unknown function (DUF827) | chr3:655158-658319 FORWARD LENGTH=804	26	1	-	-	-	-
AT3G03150.1	| unknown protein; FUNCTIONS IN: molecular_function unknown; INVOLVED IN: biological_process unknown; LOCATED IN: mitochondrion; EXPRESSED IN: 22 plant structures; EXPRESSED DURING: 13 growth stages; BEST Arabidopsis thaliana protein match is: unkn	-	-	57	1	71	1
AT3G03250.1	UGP, UGP1, AtUGP1 | UDP-GLUCOSE PYROPHOSPHORYLASE 1 | chr3:749761-754014 REVERSE LENGTH=469	43	1	116	3	181	6
AT3G03530.1	NPC4 | non-specific phospholipase C4 | chr3:842686-844970 REVERSE LENGTH=538	-	-	-	-	41	1
AT3G03780.2	ATMS2, MS2 | methionine synthase 2 | chr3:957602-960740 FORWARD LENGTH=765	413	6	1028	14	1767	18
AT3G03960.1	| TCP-1/cpn60 chaperonin family protein | chr3:1024432-1027604 FORWARD LENGTH=549	-	-	165	5	240	9
AT3G03980.1	| NAD(P)-binding Rossmann-fold superfamily protein | chr3:1031786-1033081 FORWARD LENGTH=270	-	-	-	-	77	1
AT3G04120.1	GAPC, GAPC-1, GAPC1 | glyceraldehyde-3-phosphate dehydrogenase C subunit 1 | chr3:1081077-1083131 FORWARD LENGTH=338	945	10	2291	13	3904	19
AT3G04230.1	| Ribosomal protein S5 domain 2-like superfamily protein | chr3:1113169-1113609 REVERSE LENGTH=146	22	1	41	1	55	2
AT3G04720.1	PR4, HEL, PR-4 | pathogenesis-related 4 | chr3:1285691-1286531 REVERSE LENGTH=212	31	2	38	1	44	1
AT3G04790.1	| Ribose 5-phosphate isomerase, type A protein | chr3:1313365-1314195 FORWARD LENGTH=276	-	-	82	2	136	3
AT3G04840.1	| Ribosomal protein S3Ae | chr3:1329751-1331418 FORWARD LENGTH=262	-	-	30	1	172	3
AT3G04880.1	DRT102 | DNA-damage-repair/toleration protein (DRT102) | chr3:1346431-1347363 REVERSE LENGTH=310	-	-	65	1	94	3
AT3G04960.3	| Domain of unknown function (DUF3444) | chr3:1373819-1375769 FORWARD LENGTH=605	24	1	20	1	20	1
AT3G05020.1	ACP1, ACP | acyl carrier protein 1 | chr3:1391863-1392878 REVERSE LENGTH=137	133	1	721	1	339	1
AT3G05530.1	RPT5A, ATS6A.2 | regulatory particle triple-A ATPase 5A | chr3:1603540-1605993 FORWARD LENGTH=424	32	1	71	3	140	5
AT3G05540.1	| Methionine sulfoxide reductase (MSS4-like) family protein | chr3:1606487-1608030 REVERSE LENGTH=168	-	-	-	-	263	1
AT3G05590.1	RPL18 | ribosomal protein L18 | chr3:1621511-1622775 FORWARD LENGTH=187	-	-	83	1	90	2
AT3G06580.1	GAL1, GALK | Mevalonate/galactokinase family protein | chr3:2049141-2051867 REVERSE LENGTH=496	-	-	121	3	75	3
AT3G06610.1	| DNA-binding enhancer protein-related | chr3:2060837-2061845 FORWARD LENGTH=115	-	-	-	-	34	1
AT3G06650.1	ACLB-1 | ATP-citrate lyase B-1 | chr3:2079247-2082633 REVERSE LENGTH=608	91	2	891	7	733	10
AT3G06720.1	AT-IMP, ATKAP ALPHA, AIMP ALPHA, IMPA-1, IMPA1 | importin alpha isoform 1 | chr3:2120559-2123555 FORWARD LENGTH=532	-	-	49	3	103	8
AT3G07100.1	ERMO2, SEC24A | Sec23/Sec24 protein transport family protein | chr3:2245689-2250077 REVERSE LENGTH=1038	-	-	48	5	26	2
AT3G07590.1	| Small nuclear ribonucleoprotein family protein | chr3:2423146-2423958 FORWARD LENGTH=114	-	-	-	-	29	1
AT3G07930.1	| DNA glycosylase superfamily protein | chr3:2526720-2528145 FORWARD LENGTH=352	-	-	-	-	21	1
AT3G08530.1	| Clathrin, heavy chain | chr3:2587171-2595411 REVERSE LENGTH=1703	193	5	534	10	458	10
AT3G08580.1	AAC1 | ADP/ATP carrier 1 | chr3:2605706-2607030 REVERSE LENGTH=381	-	-	-	-	596	5
AT3G08590.2	| Phosphoglycerate mutase, 2,3-bisphosphoglycerate-independent | chr3:2608683-2611237 REVERSE LENGTH=560	237	12	1606	24	3211	32
AT3G08900.1	RGP3, RGP | reversibly glycosylated polypeptide 3 | chr3:2708347-2709714 REVERSE LENGTH=362	-	-	38	2	135	3
AT3G08947.1	| ARM repeat superfamily protein | chr3:2724007-2726722 FORWARD LENGTH=873	-	-	-	-	100	3
AT3G09200.2	| Ribosomal protein L10 family protein | chr3:2823364-2825020 REVERSE LENGTH=287	-	-	193	3	114	2
AT3G09260.1	PYK10, PSR3.1, BGLU23, LEB | Glycosyl hydrolase superfamily protein | chr3:2840657-2843730 REVERSE LENGTH=524	28	3	529	8	732	12
AT3G09300.1	ORP3B | OSBP(oxysterol binding protein)-related protein 3B | chr3:2858068-2860462 FORWARD LENGTH=458	-	-	-	-	105	1
AT3G09440.2	| Heat shock protein 70 (Hsp 70) family protein | chr3:2903434-2905632 REVERSE LENGTH=649	404	8	1134	14	1470	18
AT3G09630.1	| Ribosomal protein L4/L1 family | chr3:2953813-2955444 FORWARD LENGTH=406	-	-	-	-	353	8
AT3G09660.1	MCM8 | minichromosome maintenance 8 | chr3:2961314-2966166 REVERSE LENGTH=777	49	1	-	-	33	1
AT3G09820.1	ADK1, ATADK1 | adenosine kinase 1 | chr3:3012122-3014624 FORWARD LENGTH=344	96	2	524	9	650	10
AT3G09840.1	CDC48, ATCDC48, CDC48A | cell division cycle 48 | chr3:3019494-3022832 FORWARD LENGTH=809	145	4	939	13	1162	20
AT3G09940.1	MDHAR, ATMDAR3, MDAR3, MDAR2 | monodehydroascorbate reductase | chr3:3056501-3059103 REVERSE LENGTH=441	-	-	-	-	23	1
AT3G10090.1	| Nucleic acid-binding, OB-fold-like protein | chr3:3108960-3109154 REVERSE LENGTH=64	43	1	27	1	53	1
AT3G10380.1	SEC8, ATSEC8 | subunit of exocyst complex 8 | chr3:3219922-3228356 REVERSE LENGTH=1053	-	-	-	-	23	3
AT3G11400.2	EIF3G1, ATEIF3G1 | eukaryotic translation initiation factor 3G1 | chr3:3578536-3580366 FORWARD LENGTH=321	-	-	-	-	95	1
AT3G11500.1	| Small nuclear ribonucleoprotein family protein | chr3:3621626-3622474 REVERSE LENGTH=79	56	1	-	-	91	2
AT3G11510.1	| Ribosomal protein S11 family protein | chr3:3623757-3624866 REVERSE LENGTH=150	89	3	97	2	143	2
AT3G11630.1	| Thioredoxin superfamily protein | chr3:3672189-3673937 FORWARD LENGTH=266	88	2	175	5	117	4
AT3G11710.1	ATKRS-1 | lysyl-tRNA synthetase 1 | chr3:3702359-3705613 REVERSE LENGTH=626	27	1	209	6	401	9
AT3G11830.1	| TCP-1/cpn60 chaperonin family protein | chr3:3732734-3736156 FORWARD LENGTH=557	-	-	896	6	865	7
AT3G11910.2	UBP13 | ubiquitin-specific protease 13 | chr3:3761758-3770290 REVERSE LENGTH=1114	-	-	38	4	154	10
AT3G11940.2	ATRPS5A, AML1, RPS5A | ribosomal protein 5A | chr3:3778175-3779354 REVERSE LENGTH=207	79	1	-	-	23	2
AT3G12010.1	| FUNCTIONS IN: molecular_function unknown; INVOLVED IN: biological_process unknown; EXPRESSED IN: sperm cell, cultured cell; CONTAINS InterPro DOMAIN/s: Colon cancer-associated Mic1-like (InterPro:IPR009755); Has 30201 Blast hits to 17322 proteins	-	-	-	-	19	3
AT3G12110.1	ACT11 | actin-11 | chr3:3858116-3859609 FORWARD LENGTH=377	141	6	204	6	713	13
AT3G12290.1	| Amino acid dehydrogenase family protein | chr3:3919591-3921326 FORWARD LENGTH=299	-	-	71	2	50	3
AT3G12390.1	| Nascent polypeptide-associated complex (NAC), alpha subunit family protein | chr3:3942344-3943595 FORWARD LENGTH=203	-	-	32	2	104	4
AT3G12490.1	ATCYSB, ATCYS6, CYSB | cystatin B | chr3:3960523-3961777 REVERSE LENGTH=201	-	-	-	-	77	5
AT3G12580.1	HSP70, ATHSP70 | heat shock protein 70 | chr3:3991487-3993689 REVERSE LENGTH=650	237	6	682	10	878	15
AT3G12780.1	PGK1 | phosphoglycerate kinase 1 | chr3:4061127-4063140 REVERSE LENGTH=481	660	13	1074	12	1678	18
AT3G12915.1	| Ribosomal protein S5/Elongation factor G/III/V family protein | chr3:4112999-4115708 FORWARD LENGTH=820	126	8	436	12	911	17
AT3G13300.2	VCS | Transducin/WD40 repeat-like superfamily protein | chr3:4304085-4309949 FORWARD LENGTH=1309	-	-	69	1	132	4
AT3G13460.2	ECT2 | evolutionarily conserved C-terminal region 2 | chr3:4385274-4388220 REVERSE LENGTH=664	-	-	-	-	66	1
AT3G13580.1	| Ribosomal protein L30/L7 family protein | chr3:4433809-4435109 FORWARD LENGTH=244	-	-	38	2	23	1
AT3G13780.1	| SMAD/FHA domain-containing protein | chr3:4525108-4526214 FORWARD LENGTH=309	-	-	19	1	-	-
AT3G13870.2	RHD3 | Root hair defective 3 GTP-binding protein (RHD3) | chr3:4565762-4570261 REVERSE LENGTH=738	-	-	26	1	23	1
AT3G13920.1	EIF4A1, RH4, TIF4A1 | eukaryotic translation initiation factor 4A1 | chr3:4592635-4594128 REVERSE LENGTH=412	251	9	886	10	1554	17
AT3G13920.4	EIF4A1 | eukaryotic translation initiation factor 4A1 | chr3:4592635-4594128 REVERSE LENGTH=407	247	9	781	9	1341	16
AT3G14010.4	CID4 | CTC-interacting domain 4 | chr3:4637164-4640324 FORWARD LENGTH=549	-	-	23	1	-	-
AT3G14067.1	| Subtilase family protein | chr3:4658421-4660754 REVERSE LENGTH=777	-	-	23	1	101	4
AT3G14210.1	ESM1 | epithiospecifier modifier 1 | chr3:4729886-4731562 FORWARD LENGTH=392	-	-	103	3	76	3
AT3G14290.1	PAE2 | 20S proteasome alpha subunit E2 | chr3:4764364-4766381 FORWARD LENGTH=237	-	-	73	1	25	1
AT3G14390.1	| Pyridoxal-dependent decarboxylase family protein | chr3:4806771-4808954 FORWARD LENGTH=484	22	1	-	-	-	-
AT3G14420.2	| Aldolase-type TIM barrel family protein | chr3:4821804-4823899 FORWARD LENGTH=367	235	6	39	2	42	1
AT3G14790.1	RHM3, ATRHM3 | rhamnose biosynthesis 3 | chr3:4964791-4966875 FORWARD LENGTH=664	-	-	27	2	122	6
AT3G14940.1	ATPPC3, PPC3 | phosphoenolpyruvate carboxylase 3 | chr3:5025584-5029476 FORWARD LENGTH=968	20	3	103	5	279	10
AT3G14990.1	| Class I glutamine amidotransferase-like superfamily protein | chr3:5047510-5049621 FORWARD LENGTH=392	-	-	130	1	165	4
AT3G15360.1	ATHM4, TRX-M4, ATM4 | thioredoxin M-type 4 | chr3:5188448-5189457 FORWARD LENGTH=193	60	1	-	-	30	1
AT3G15610.1	| Transducin/WD40 repeat-like superfamily protein | chr3:5291076-5292796 REVERSE LENGTH=341	-	-	-	-	21	2
AT3G15730.1	PLDALPHA1, PLD | phospholipase D alpha 1 | chr3:5330835-5333474 FORWARD LENGTH=810	-	-	230	5	489	11
AT3G16400.2	ATMLP-470 | nitrile specifier protein 1 | chr3:5566516-5568330 FORWARD LENGTH=470	48	1	67	3	261	8
AT3G16420.3	PBP1 | PYK10-binding protein 1 | chr3:5579560-5580674 FORWARD LENGTH=298	339	7	1709	13	2156	15
AT3G16450.3	| Mannose-binding lectin superfamily protein | chr3:5588593-5589792 FORWARD LENGTH=300	-	-	134	3	128	3
AT3G16460.2	| Mannose-binding lectin superfamily protein | chr3:5593029-5595522 FORWARD LENGTH=705	-	-	24	1	335	6
AT3G16470.2	JR1 | Mannose-binding lectin superfamily protein | chr3:5596096-5597709 REVERSE LENGTH=451	-	-	44	2	172	2
AT3G16640.1	TCTP | translationally controlled tumor protein | chr3:5669709-5670729 REVERSE LENGTH=168	52	3	91	3	329	3
AT3G17020.1	| Adenine nucleotide alpha hydrolases-like superfamily protein | chr3:5802728-5804063 REVERSE LENGTH=163	-	-	45	1	29	1
AT3G17390.1	MTO3, SAMS3, MAT4 | S-adenosylmethionine synthetase family protein | chr3:5952484-5953665 REVERSE LENGTH=393	374	9	825	12	2740	18
AT3G17500.1	| F-box family protein | chr3:5986685-5988498 FORWARD LENGTH=438	-	-	20	1	-	-
AT3G17820.1	ATGSKB6, GLN1.3, GLN1;3 | glutamine synthetase 1.3 | chr3:6097503-6099408 FORWARD LENGTH=354	-	-	81	4	96	5
AT3G18000.1	NMT1, XPL1, PEAMT | S-adenosyl-L-methionine-dependent methyltransferases superfamily protein | chr3:6154578-6157331 FORWARD LENGTH=491	-	-	93	2	90	5
AT3G18060.1	| transducin family protein / WD-40 repeat family protein | chr3:6183880-6186788 FORWARD LENGTH=609	-	-	-	-	33	2
AT3G18190.1	| TCP-1/cpn60 chaperonin family protein | chr3:6232226-6233836 FORWARD LENGTH=536	-	-	180	4	252	6
AT3G18860.1	| transducin family protein / WD-40 repeat family protein | chr3:6501774-6508352 FORWARD LENGTH=760	-	-	-	-	46	1
AT3G19130.1	ATRBP47B, RBP47B | RNA-binding protein 47B | chr3:6611398-6613823 REVERSE LENGTH=435	23	1	-	-	165	1
AT3G19170.1	ATPREP1, ATZNMP, PREP1 | presequence protease 1 | chr3:6625578-6631874 REVERSE LENGTH=1080	-	-	-	-	24	3
AT3G19420.1	ATPEN2, PEN2 | PTEN 2 | chr3:6731824-6735354 FORWARD LENGTH=611	-	-	-	-	32	1
AT3G19450.1	CAD4, ATCAD4, CAD, CAD-C | GroES-like zinc-binding alcohol dehydrogenase family protein | chr3:6744859-6747005 FORWARD LENGTH=365	-	-	69	4	339	7
AT3G19710.1	BCAT4 | branched-chain aminotransferase4 | chr3:6847202-6849429 REVERSE LENGTH=354	-	-	52	1	-	-
AT3G20050.1	ATTCP-1, TCP-1 | T-complex protein 1 alpha subunit | chr3:6998544-7002266 REVERSE LENGTH=545	-	-	217	4	312	4
AT3G20190.1	| Leucine-rich repeat protein kinase family protein | chr3:7044997-7047212 FORWARD LENGTH=679	30	1	-	-	-	-
AT3G20250.1	APUM5, PUM5 | pumilio 5 | chr3:7059098-7062660 REVERSE LENGTH=961	41	2	36	4	48	1
AT3G20690.1	| F-box and associated interaction domains-containing protein | chr3:7231570-7232682 REVERSE LENGTH=370	-	-	43	1	-	-
AT3G20800.1	| Cell differentiation, Rcd1-like protein | chr3:7271412-7273897 REVERSE LENGTH=316	-	-	-	-	34	2
AT3G21000.1	| Gag-Pol-related retrotransposon family protein | chr3:7363921-7365138 FORWARD LENGTH=405	34	1	-	-	-	-
AT3G21055.1	PSBTN | photosystem II subunit T | chr3:7376761-7377072 REVERSE LENGTH=103	-	-	-	-	38	1
AT3G21180.1	ACA9, ATACA9 | autoinhibited Ca(2+)-ATPase 9 | chr3:7425770-7431941 FORWARD LENGTH=1086	-	-	25	1	46	1
AT3G21280.1	UBP7 | ubiquitin-specific protease 7 | chr3:7478166-7482037 REVERSE LENGTH=532	-	-	-	-	20	2
AT3G21865.1	PEX22 | peroxin 22 | chr3:7701308-7703218 REVERSE LENGTH=283	-	-	35	1	-	-
AT3G22110.1	PAC1 | 20S proteasome alpha subunit C1 | chr3:7792819-7793571 REVERSE LENGTH=250	-	-	105	2	126	2
AT3G22200.1	POP2, GABA-T, HER1 | Pyridoxal phosphate (PLP)-dependent transferases superfamily protein | chr3:7835286-7838863 FORWARD LENGTH=504	33	2	48	2	-	-
AT3G22270.1	| Topoisomerase II-associated protein PAT1 | chr3:7874480-7877857 FORWARD LENGTH=782	335	7	369	5	676	16
AT3G22790.1	| Kinase interacting (KIP1-like) family protein | chr3:8052446-8057888 REVERSE LENGTH=1728	-	-	-	-	23	1
AT3G22850.1	| Aluminium induced protein with YGL and LRDR motifs | chr3:8089067-8090275 FORWARD LENGTH=248	-	-	-	-	99	2
AT3G22890.1	APS1 | ATP sulfurylase 1 | chr3:8112837-8114734 FORWARD LENGTH=463	196	3	208	3	177	3
AT3G22970.1	| Protein of unknown function (DUF506) | chr3:8152592-8153881 FORWARD LENGTH=370	-	-	37	1	-	-
AT3G23490.1	CYN | cyanase | chr3:8423238-8424415 REVERSE LENGTH=168	-	-	-	-	20	1
AT3G23570.1	| alpha/beta-Hydrolases superfamily protein | chr3:8458052-8459608 REVERSE LENGTH=239	-	-	139	2	84	3
AT3G23600.1	| alpha/beta-Hydrolases superfamily protein | chr3:8473833-8475655 FORWARD LENGTH=239	-	-	-	-	343	5
AT3G23810.1	SAHH2, ATSAHH2 | S-adenosyl-l-homocysteine (SAH) hydrolase 2 | chr3:8588013-8589671 REVERSE LENGTH=485	172	5	1631	14	2650	19
AT3G23920.1	BAM1, BMY7, TR-BAMY | beta-amylase 1 | chr3:8641722-8644199 FORWARD LENGTH=575	-	-	-	-	55	2
AT3G23990.1	HSP60, HSP60-3B | heat shock protein 60 | chr3:8669013-8672278 FORWARD LENGTH=577	22	1	40	2	-	-
AT3G24170.1	ATGR1, GR1 | glutathione-disulfide reductase | chr3:8729762-8734115 REVERSE LENGTH=499	-	-	32	3	402	7
AT3G24503.1	ALDH2C4, ALDH1A, REF1 | aldehyde dehydrogenase 2C4 | chr3:8919732-8923029 REVERSE LENGTH=501	-	-	75	2	102	3
AT3G24830.1	| Ribosomal protein L13 family protein | chr3:9064613-9065871 FORWARD LENGTH=206	-	-	22	1	-	-
AT3G25230.2	ROF1, ATFKBP62, FKBP62 | rotamase FKBP 1 | chr3:9188257-9191175 FORWARD LENGTH=562	32	4	50	8	147	9
AT3G25520.1	ATL5, PGY3, OLI5, RPL5A | ribosomal protein L5 | chr3:9269573-9271327 REVERSE LENGTH=301	60	1	-	-	58	1
AT3G25530.1	GHBDH, ATGHBDH, GLYR1, GR1 | glyoxylate reductase 1 | chr3:9271949-9273514 REVERSE LENGTH=289	-	-	38	1	466	6
AT3G25800.1	PDF1, PR 65, PP2AA2 | protein phosphatase 2A subunit A2 | chr3:9422822-9425783 REVERSE LENGTH=587	-	-	30	1	154	4
AT3G25860.1	LTA2, PLE2 | 2-oxoacid dehydrogenases acyltransferase family protein | chr3:9460632-9462585 FORWARD LENGTH=480	43	3	-	-	-	-
AT3G25920.1	RPL15 | ribosomal protein L15 | chr3:9491268-9492558 REVERSE LENGTH=277	-	-	-	-	21	1
AT3G25960.1	| Pyruvate kinase family protein | chr3:9498439-9499932 FORWARD LENGTH=497	40	2	53	2	48	1
AT3G26060.2	ATPRX Q | Thioredoxin superfamily protein | chr3:9524807-9526123 FORWARD LENGTH=217	79	5	36	2	46	1
AT3G26200.1	CYP71B22 | cytochrome P450, family 71, subfamily B, polypeptide 22 | chr3:9589347-9590972 FORWARD LENGTH=500	22	1	-	-	-	-
AT3G26450.1	| Polyketide cyclase/dehydrase and lipid transport superfamily protein | chr3:9681593-9683299 REVERSE LENGTH=152	24	1	23	2	235	5
AT3G26618.1	ERF1-3 | eukaryotic release factor 1-3 | chr3:9788854-9790161 FORWARD LENGTH=435	-	-	-	-	71	3
AT3G26650.1	GAPA, GAPA-1 | glyceraldehyde 3-phosphate dehydrogenase A subunit | chr3:9795226-9796848 FORWARD LENGTH=396	758	14	1009	12	1184	16
AT3G27300.2	G6PD5 | glucose-6-phosphate dehydrogenase 5 | chr3:10083318-10086288 REVERSE LENGTH=516	-	-	49	1	44	2
AT3G27850.1	RPL12-C | ribosomal protein L12-C | chr3:10324905-10325468 FORWARD LENGTH=187	35	3	-	-	36	2
AT3G28020.1	| BEST Arabidopsis thaliana protein match is: DNA binding;ATP binding (TAIR:AT3G48770.1); Has 66 Blast hits to 55 proteins in 9 species: Archae - 0; Bacteria - 0; Metazoa - 0; Fungi - 0; Plants - 66; Viruses - 0; Other Eukaryotes - 0 (source: NCBI	29	2	44	1	-	-
AT3G28790.1	| Protein of unknown function (DUF1216) | chr3:10813577-10815588 REVERSE LENGTH=608	-	-	-	-	22	1
AT3G28930.1	AIG2 | AIG2-like (avirulence induced gene) family protein | chr3:10959890-10960728 REVERSE LENGTH=170	-	-	-	-	60	2
AT3G28940.1	| AIG2-like (avirulence induced gene) family protein | chr3:10968324-10969311 REVERSE LENGTH=169	-	-	26	2	139	3
AT3G29320.1	| Glycosyl transferase, family 35 | chr3:11252871-11257587 FORWARD LENGTH=962	-	-	50	2	25	1
AT3G29360.2	| UDP-glucose 6-dehydrogenase family protein | chr3:11267375-11268817 REVERSE LENGTH=480	-	-	48	3	163	4
AT3G43190.1	SUS4, ATSUS4 | sucrose synthase 4 | chr3:15179204-15182577 REVERSE LENGTH=808	-	-	-	-	46	3
AT3G43300.2	ATMIN7 | HOPM interactor 7 | chr3:15234235-15245034 REVERSE LENGTH=1727	-	-	-	-	67	3
AT3G44110.1	ATJ3, ATJ | DNAJ homologue 3 | chr3:15869115-15871059 REVERSE LENGTH=420	110	3	185	4	338	8
AT3G44300.1	NIT2, AtNIT2 | nitrilase 2 | chr3:15983351-15985172 FORWARD LENGTH=339	263	2	768	5	781	4
AT3G44310.1	NIT1, ATNIT1, NITI | nitrilase 1 | chr3:15986901-15988841 FORWARD LENGTH=346	1296	9	2861	12	2369	12
AT3G44320.1	NIT3, AtNIT3 | nitrilase 3 | chr3:15993419-15995493 FORWARD LENGTH=346	947	5	1283	7	1426	6
AT3G44620.1	| protein tyrosine phosphatases;protein tyrosine phosphatases | chr3:16193858-16195422 FORWARD LENGTH=239	37	1	92	1	44	1
AT3G44890.1	RPL9 | ribosomal protein L9 | chr3:16386505-16387963 FORWARD LENGTH=197	-	-	47	1	67	1
AT3G45140.1	LOX2, ATLOX2 | lipoxygenase 2 | chr3:16525437-16529233 FORWARD LENGTH=896	188	6	198	5	270	7
AT3G45300.1	IVD, ATIVD, IVDH | isovaleryl-CoA-dehydrogenase | chr3:16621659-16624848 REVERSE LENGTH=409	-	-	24	2	-	-
AT3G45620.2	| Transducin/WD40 repeat-like superfamily protein | chr3:16745918-16747993 FORWARD LENGTH=515	-	-	25	1	-	-
AT3G45970.1	ATEXLA1, EXPL1, ATEXPL1, ATHEXP BETA 2.1, EXLA1 | expansin-like A1 | chr3:16896238-16897189 FORWARD LENGTH=265	-	-	-	-	29	1
AT3G46000.1	ADF2 | actin depolymerizing factor 2 | chr3:16907743-16908822 REVERSE LENGTH=137	-	-	42	1	39	2
AT3G46510.1	PUB13, ATPUB13 | plant U-box 13 | chr3:17124106-17126539 REVERSE LENGTH=660	-	-	51	2	50	1
AT3G46970.1	ATPHS2, PHS2 | alpha-glucan phosphorylase 2 | chr3:17301625-17306111 REVERSE LENGTH=841	75	2	594	12	969	20
AT3G47070.1	| LOCATED IN: thylakoid, chloroplast thylakoid membrane, chloroplast, chloroplast envelope; EXPRESSED IN: 22 plant structures; EXPRESSED DURING: 13 growth stages; CONTAINS InterPro DOMAIN/s: Thylakoid soluble phosphoprotein TSP9 (InterPro:IPR021584	-	-	37	1	220	1
AT3G47110.1	| Leucine-rich repeat protein kinase family protein | chr3:17347103-17350296 REVERSE LENGTH=1025	-	-	-	-	34	1
AT3G47340.3	ASN1, DIN6, AT-ASN1 | glutamine-dependent asparagine synthase 1 | chr3:17438787-17441043 REVERSE LENGTH=456	33	1	26	2	36	2
AT3G47470.1	LHCA4, CAB4 | light-harvesting chlorophyll-protein complex I subunit A4 | chr3:17493622-17494773 REVERSE LENGTH=251	164	2	-	-	182	2
AT3G47520.1	MDH | malate dehydrogenase | chr3:17513657-17514868 FORWARD LENGTH=403	-	-	22	1	183	3
AT3G47590.1	| alpha/beta-Hydrolases superfamily protein | chr3:17536133-17537515 REVERSE LENGTH=309	-	-	19	1	-	-
AT3G47660.1	| Regulator of chromosome condensation (RCC1) family protein | chr3:17571192-17574805 FORWARD LENGTH=954	22	1	-	-	-	-
AT3G47810.2	MAG1 | Calcineurin-like metallo-phosphoesterase superfamily protein | chr3:17637256-17639017 REVERSE LENGTH=190	-	-	-	-	36	2
AT3G48090.1	EDS1, ATEDS1 | alpha/beta-Hydrolases superfamily protein | chr3:17755553-17757692 REVERSE LENGTH=623	-	-	-	-	71	1
AT3G48110.1	EDD1, EDD | glycine-tRNA ligases | chr3:17763111-17770964 FORWARD LENGTH=1067	-	-	25	1	-	-
AT3G48170.1	ALDH10A9 | aldehyde dehydrogenase 10A9 | chr3:17786290-17789918 REVERSE LENGTH=503	-	-	77	1	93	1
AT3G48540.1	| Cytidine/deoxycytidylate deaminase family protein | chr3:17989798-17992015 REVERSE LENGTH=232	-	-	38	1	-	-
AT3G48560.1	CSR1, ALS, AHAS, TZP5, IMR1 | chlorsulfuron/imidazolinone resistant 1 | chr3:18001530-18003542 REVERSE LENGTH=670	-	-	35	2	-	-
AT3G48690.1	ATCXE12, CXE12 | alpha/beta-Hydrolases superfamily protein | chr3:18037186-18038160 REVERSE LENGTH=324	-	-	-	-	68	4
AT3G48730.1	GSA2 | glutamate-1-semialdehyde 2,1-aminomutase 2 | chr3:18049697-18051550 FORWARD LENGTH=472	-	-	-	-	91	3
AT3G48750.1	CDKA;1, CDC2AAT, CDK2, CDC2, CDC2A, CDKA1 | cell division control 2 | chr3:18072238-18074296 FORWARD LENGTH=294	-	-	-	-	55	3
AT3G48870.1	ATCLPC, ATHSP93-III, HSP93-III | Clp ATPase | chr3:18122363-18126008 REVERSE LENGTH=952	45	2	40	2	165	6
AT3G48930.1	EMB1080 | Nucleic acid-binding, OB-fold-like protein | chr3:18141017-18142189 REVERSE LENGTH=160	-	-	31	1	21	3
AT3G48990.1	| AMP-dependent synthetase and ligase family protein | chr3:18159031-18161294 REVERSE LENGTH=514	210	6	354	11	642	15
AT3G49010.3	ATBBC1, BBC1, RSU2 | breast basic conserved 1 | chr3:18166971-18168047 REVERSE LENGTH=206	-	-	-	-	79	3
AT3G49370.1	| Calcium-dependent protein kinase (CDPK) family protein | chr3:18304954-18307906 REVERSE LENGTH=594	-	-	-	-	36	1
AT3G49430.1	SRp34a, SR34a, At-SR34a | SER/ARG-rich protein 34A | chr3:18332668-18334829 FORWARD LENGTH=300	37	2	-	-	-	-
AT3G49710.1	| Pentatricopeptide repeat (PPR) superfamily protein | chr3:18437845-18440010 FORWARD LENGTH=721	22	1	-	-	-	-
AT3G49870.1	ATARLA1C, ARLA1C | ADP-ribosylation factor-like A1C | chr3:18492674-18494021 REVERSE LENGTH=184	-	-	30	1	-	-
AT3G49910.1	| Translation protein SH3-like family protein | chr3:18504311-18504751 FORWARD LENGTH=146	-	-	-	-	41	1
AT3G50440.1	ATMES10, MES10 | methyl esterase 10 | chr3:18717392-18718435 REVERSE LENGTH=288	-	-	-	-	93	4
AT3G50800.1	| unknown protein; FUNCTIONS IN: molecular_function unknown; INVOLVED IN: N-terminal protein myristoylation; LOCATED IN: cellular_component unknown; BEST Arabidopsis thaliana protein match is: unknown protein (TAIR:AT5G66580.1); Has 249 Blast hits	22	1	-	-	-	-
AT3G50970.1	LTI30, XERO2 | dehydrin family protein | chr3:18940825-18941406 FORWARD LENGTH=193	-	-	-	-	37	1
AT3G51160.1	MUR1, MUR_1, GMD2 | NAD(P)-binding Rossmann-fold superfamily protein | chr3:19007232-19008353 REVERSE LENGTH=373	-	-	-	-	42	1
AT3G51240.1	F3H, TT6, F3'H | flavanone 3-hydroxylase | chr3:19025409-19026658 FORWARD LENGTH=358	-	-	147	2	251	1
AT3G51250.1	| Senescence/dehydration-associated protein-related | chr3:19028227-19030442 FORWARD LENGTH=463	-	-	-	-	45	1
AT3G51480.1	ATGLR3.6, GLR3.6 | glutamate receptor 3.6 | chr3:19101256-19104681 FORWARD LENGTH=903	-	-	25	2	-	-
AT3G51600.1	LTP5 | lipid transfer protein 5 | chr3:19138661-19139124 REVERSE LENGTH=118	24	1	30	1	26	1
AT3G51800.2	ATG2, EBP1, ATEBP1 | metallopeptidase M24 family protein | chr3:19211261-19213568 REVERSE LENGTH=401	-	-	-	-	21	2
AT3G52140.1	| tetratricopeptide repeat (TPR)-containing protein | chr3:19333232-19341295 FORWARD LENGTH=1403	-	-	-	-	71	1
AT3G52880.1	ATMDAR1, MDAR1 | monodehydroascorbate reductase 1 | chr3:19601477-19604366 REVERSE LENGTH=434	60	1	334	7	286	9
AT3G52930.1	| Aldolase superfamily protein | chr3:19627383-19628874 REVERSE LENGTH=358	631	11	1296	15	1815	18
AT3G52960.1	| Thioredoxin superfamily protein | chr3:19639699-19640403 FORWARD LENGTH=234	104	2	119	2	107	3
AT3G52990.1	| Pyruvate kinase family protein | chr3:19649046-19652237 FORWARD LENGTH=527	180	5	900	11	846	13
AT3G53110.1	LOS4 | P-loop containing nucleoside triphosphate hydrolases superfamily protein | chr3:19687968-19690423 FORWARD LENGTH=496	-	-	-	-	93	3
AT3G53230.1	| ATPase, AAA-type, CDC48 protein | chr3:19723416-19726489 FORWARD LENGTH=815	123	3	791	9	620	14
AT3G53460.4	CP29 | chloroplast RNA-binding protein 29 | chr3:19819738-19821423 REVERSE LENGTH=363	59	2	27	1	28	2
AT3G53740.2	| Ribosomal protein L36e family protein | chr3:19913921-19914813 REVERSE LENGTH=112	-	-	-	-	22	1
AT3G53870.1	| Ribosomal protein S3 family protein | chr3:19951547-19952782 FORWARD LENGTH=249	-	-	-	-	33	1
AT3G53970.1	| proteasome inhibitor-related | chr3:19985208-19987132 FORWARD LENGTH=302	-	-	-	-	32	2
AT3G53990.1	| Adenine nucleotide alpha hydrolases-like superfamily protein | chr3:19989658-19991019 REVERSE LENGTH=160	-	-	-	-	28	3
AT3G54050.2	HCEF1 | high cyclic electron flow 1 | chr3:20016951-20018527 FORWARD LENGTH=417	19	1	47	3	53	2
AT3G54360.1	| zinc ion binding | chr3:20128570-20131581 REVERSE LENGTH=405	-	-	50	1	60	2
AT3G54470.1	| uridine 5'-monophosphate synthase / UMP synthase (PYRE-F) (UMPS) | chr3:20168285-20170245 REVERSE LENGTH=476	-	-	69	1	-	-
AT3G54600.1	| Class I glutamine amidotransferase-like superfamily protein | chr3:20211048-20212876 FORWARD LENGTH=399	-	-	20	2	-	-
AT3G54660.1	GR, EMB2360, ATGR2 | glutathione reductase | chr3:20230356-20233100 REVERSE LENGTH=565	-	-	-	-	42	1
AT3G54890.1	LHCA1 | photosystem I light harvesting complex gene 1 | chr3:20339706-20340922 REVERSE LENGTH=241	46	2	-	-	58	1
AT3G54900.1	CXIP1, ATGRXCP | CAX interacting protein 1 | chr3:20341850-20342371 REVERSE LENGTH=173	-	-	-	-	71	1
AT3G55005.1	TON1B | tonneau 1b (TON1b) | chr3:20384131-20386193 FORWARD LENGTH=257	-	-	45	1	-	-
AT3G55120.1	TT5, A11, CFI | Chalcone-flavanone isomerase family protein | chr3:20430248-20431415 REVERSE LENGTH=246	-	-	344	1	202	2
AT3G55280.1	RPL23AB | ribosomal protein L23AB | chr3:20500667-20501519 FORWARD LENGTH=154	72	1	98	1	65	2
AT3G55440.1	ATCTIMC, TPI, CYTOTPI | triosephosphate isomerase | chr3:20553794-20556078 FORWARD LENGTH=254	29	2	1154	10	1076	11
AT3G55610.1	P5CS2 | delta 1-pyrroline-5-carboxylate synthase 2 | chr3:20624278-20628989 REVERSE LENGTH=726	81	3	208	6	163	6
AT3G55800.1	SBPASE | sedoheptulose-bisphosphatase | chr3:20709640-20711421 FORWARD LENGTH=393	92	4	115	5	74	5
AT3G56000.1	ATCSLA14, CSLA14 | cellulose synthase like A14 | chr3:20783462-20785684 REVERSE LENGTH=535	-	-	32	2	33	1
AT3G56150.2	EIF3C | eukaryotic translation initiation factor 3C | chr3:20833790-20836820 REVERSE LENGTH=900	-	-	-	-	88	2
AT3G56190.2	ALPHA-SNAP2, ASNAP | alpha-soluble NSF attachment protein 2 | chr3:20846119-20848213 REVERSE LENGTH=240	-	-	73	1	153	3
AT3G56240.1	CCH | copper chaperone | chr3:20863460-20864402 REVERSE LENGTH=121	106	2	112	2	132	3
AT3G56490.1	HIT3, HINT1 | HIS triad family protein 3 | chr3:20941532-20943129 FORWARD LENGTH=147	-	-	-	-	114	3
AT3G57090.1	BIGYIN, FIS1A | Tetratricopeptide repeat (TPR)-like superfamily protein | chr3:21128627-21129981 FORWARD LENGTH=170	-	-	-	-	77	1
AT3G57290.1	EIF3E, TIF3E1, ATEIF3E-1, INT-6, ATINT6, INT6 | eukaryotic translation initiation factor 3E | chr3:21196786-21199073 REVERSE LENGTH=441	-	-	-	-	101	2
AT3G57330.1	ACA11 | autoinhibited Ca2+-ATPase 11 | chr3:21211655-21216375 REVERSE LENGTH=1025	-	-	-	-	38	1
AT3G57410.1	VLN3, ATVLN3 | villin 3 | chr3:21243615-21249809 REVERSE LENGTH=965	-	-	24	1	126	6
AT3G57890.2	| Tubulin binding cofactor C domain-containing protein | chr3:21438271-21441695 FORWARD LENGTH=609	-	-	-	-	65	2
AT3G58510.1	| DEA(D/H)-box RNA helicase family protein | chr3:21640608-21643464 FORWARD LENGTH=612	-	-	21	1	107	4
AT3G58610.3	| ketol-acid reductoisomerase | chr3:21671561-21674639 FORWARD LENGTH=591	-	-	-	-	22	2
AT3G59020.1	| ARM repeat superfamily protein | chr3:21810973-21817418 REVERSE LENGTH=1029	-	-	43	3	-	-
AT3G59480.1	| pfkB-like carbohydrate kinase family protein | chr3:21983103-21984440 FORWARD LENGTH=326	-	-	65	2	76	3
AT3G59810.1	| Small nuclear ribonucleoprotein family protein | chr3:22096841-22097666 FORWARD LENGTH=91	143	4	457	5	2802	7
AT3G59970.3	MTHFR1 | methylenetetrahydrofolate reductase 1 | chr3:22151303-22154323 FORWARD LENGTH=592	-	-	243	8	320	11
AT3G60240.2	EIF4G, CUM2 | eukaryotic translation initiation factor 4G | chr3:22261842-22268295 FORWARD LENGTH=1723	-	-	-	-	38	1
AT3G60750.2	| Transketolase | chr3:22454004-22456824 FORWARD LENGTH=740	674	13	1077	16	2144	21
AT3G60770.1	| Ribosomal protein S13/S15 | chr3:22460525-22461656 REVERSE LENGTH=151	-	-	66	1	99	3
AT3G60820.2	PBF1 | N-terminal nucleophile aminohydrolases (Ntn hydrolases) superfamily protein | chr3:22472038-22473809 REVERSE LENGTH=223	-	-	22	1	29	3
AT3G61111.1	| Zinc-binding ribosomal protein family protein | chr3:22613230-22613919 REVERSE LENGTH=86	-	-	-	-	51	1
AT3G61220.1	| NAD(P)-binding Rossmann-fold superfamily protein | chr3:22663025-22664316 FORWARD LENGTH=296	-	-	177	4	130	2
AT3G61260.1	| Remorin family protein | chr3:22675403-22676701 REVERSE LENGTH=212	-	-	-	-	31	1
AT3G61470.1	LHCA2 | photosystem I light harvesting complex gene 2 | chr3:22745736-22747032 FORWARD LENGTH=257	40	1	50	1	95	1
AT3G62030.1	ROC4 | rotamase CYP 4 | chr3:22973708-22975139 FORWARD LENGTH=260	79	5	128	3	88	4
AT3G62290.3	ARFA1E | ADP-ribosylation factor A1E | chr3:23052287-23053545 FORWARD LENGTH=181	-	-	-	-	229	3
AT3G62410.1	CP12-2, CP12 | CP12 domain-containing protein 2 | chr3:23091006-23091401 FORWARD LENGTH=131	-	-	162	1	159	1
AT3G62470.1	| Pentatricopeptide repeat (PPR) superfamily protein | chr3:23106600-23108399 REVERSE LENGTH=599	-	-	-	-	22	1
AT3G62560.1	| Ras-related small GTP-binding family protein | chr3:23137539-23138880 FORWARD LENGTH=193	-	-	-	-	84	4
AT3G62940.1	| Cysteine proteinases superfamily protein | chr3:23263106-23264197 REVERSE LENGTH=316	-	-	-	-	22	1
AT3G63460.1	| transducin family protein / WD-40 repeat family protein | chr3:23431009-23437241 REVERSE LENGTH=1104	43	4	121	6	256	14
AT4G00680.1	ADF8 | actin depolymerizing factor 8 | chr4:279780-280608 REVERSE LENGTH=140	-	-	-	-	21	1
AT4G00700.1	| C2 calcium/lipid-binding plant phosphoribosyltransferase family protein | chr4:286260-289369 FORWARD LENGTH=1006	-	-	-	-	22	1
AT4G01037.1	WTF1, AtWTF1 | Ubiquitin carboxyl-terminal hydrolase family protein | chr4:451444-453030 REVERSE LENGTH=528	30	1	40	2	38	2
AT4G01370.1	ATMPK4, MPK4 | MAP kinase 4 | chr4:567219-568889 FORWARD LENGTH=376	-	-	-	-	55	2
AT4G01480.1	AtPPa5, PPa5 | pyrophosphorylase 5 | chr4:626539-627758 FORWARD LENGTH=216	-	-	105	2	269	6
AT4G01850.1	SAM-2, MAT2, SAM2, AtSAM2 | S-adenosylmethionine synthetase 2 | chr4:796298-797479 REVERSE LENGTH=393	272	5	332	8	2185	14
AT4G02080.1	ASAR1, ATSARA1C, ATSAR2, SAR2 | secretion-associated RAS super family 2 | chr4:921554-922547 FORWARD LENGTH=193	-	-	-	-	219	4
AT4G02340.1	| alpha/beta-Hydrolases superfamily protein | chr4:1035722-1037403 FORWARD LENGTH=324	-	-	-	-	54	1
AT4G02450.1	| HSP20-like chaperones superfamily protein | chr4:1073987-1075765 REVERSE LENGTH=241	51	2	138	4	230	4
AT4G02480.1	| AAA-type ATPase family protein | chr4:1082082-1088680 REVERSE LENGTH=1265	-	-	-	-	57	1
AT4G02520.1	ATGSTF2, ATPM24.1, ATPM24, GST2, GSTF2 | glutathione S-transferase PHI 2 | chr4:1110673-1111531 REVERSE LENGTH=212	134	4	477	12	756	12
AT4G02770.1	PSAD-1 | photosystem I subunit D-1 | chr4:1229247-1229873 REVERSE LENGTH=208	-	-	36	2	77	2
AT4G03190.1	GRH1, ATGRH1, AFB1 | GRR1-like protein 1 | chr4:1405108-1407057 REVERSE LENGTH=585	-	-	127	1	140	1
AT4G03280.2	PETC, PGR1 | photosynthetic electron transfer C | chr4:1440462-1441717 FORWARD LENGTH=210	62	3	21	2	58	3
AT4G03540.1	| Uncharacterised protein family (UPF0497) | chr4:1570042-1571483 FORWARD LENGTH=164	-	-	24	1	-	-
AT4G04040.1	MEE51 | Phosphofructokinase family protein | chr4:1939250-1942765 FORWARD LENGTH=569	-	-	-	-	147	2
AT4G04640.1	ATPC1 | ATPase, F1 complex, gamma subunit protein | chr4:2350761-2351882 REVERSE LENGTH=373	-	-	59	1	47	1
AT4G04770.1	ATABC1, LAF6, ATNAP1, ABC1 | ATP binding cassette protein 1 | chr4:2427998-2429785 REVERSE LENGTH=557	-	-	21	1	-	-
AT4G04830.1	ATMSRB5, MSRB5 | methionine sulfoxide reductase B5 | chr4:2445902-2446872 FORWARD LENGTH=139	-	-	19	1	21	1
AT4G05150.1	| Octicosapeptide/Phox/Bem1p family protein | chr4:2660339-2662675 FORWARD LENGTH=477	-	-	-	-	66	2
AT4G05180.1	PSBQ, PSBQ-2, PSII-Q | photosystem II subunit Q-2 | chr4:2672093-2673170 REVERSE LENGTH=230	169	5	101	4	215	5
AT4G05190.1	ATK5 | kinesin 5 | chr4:2675338-2679482 FORWARD LENGTH=790	-	-	27	2	-	-
AT4G05420.1	DDB1A | damaged DNA binding protein 1A | chr4:2746288-2752663 FORWARD LENGTH=1088	-	-	151	1	-	-
AT4G05490.1	| RNI-like superfamily protein | chr4:2771044-2772252 REVERSE LENGTH=307	-	-	-	-	24	1
AT4G08390.3	SAPX | stromal ascorbate peroxidase | chr4:5314999-5317071 FORWARD LENGTH=371	-	-	146	2	166	2
AT4G08520.1	| SNARE-like superfamily protein | chr4:5417887-5420295 FORWARD LENGTH=181	-	-	-	-	23	1
AT4G08780.1	| Peroxidase superfamily protein | chr4:5604153-5608202 FORWARD LENGTH=346	-	-	29	1	-	-
AT4G08870.2	| Arginase/deacetylase superfamily protein | chr4:5647417-5648693 REVERSE LENGTH=263	-	-	-	-	26	1
AT4G09000.1	GRF1, GF14 CHI | general regulatory factor 1 | chr4:5775387-5777157 FORWARD LENGTH=267	56	6	558	11	1004	11
AT4G09320.1	NDPK1 | Nucleoside diphosphate kinase family protein | chr4:5923424-5924366 FORWARD LENGTH=169	-	-	167	3	184	3
AT4G09520.1	| Cofactor-independent phosphoglycerate mutase | chr4:6024970-6026751 REVERSE LENGTH=492	-	-	62	1	-	-
AT4G09650.1	ATPD | ATP synthase delta-subunit gene | chr4:6100799-6101503 FORWARD LENGTH=234	69	1	269	2	208	1
AT4G10120.2	ATSPS4F | Sucrose-phosphate synthase family protein | chr4:6315033-6319785 FORWARD LENGTH=1050	-	-	-	-	91	5
AT4G10320.1	| tRNA synthetase class I (I, L, M and V) family protein | chr4:6397526-6404509 REVERSE LENGTH=1190	186	5	392	7	1012	16
AT4G10340.1	LHCB5 | light harvesting complex of photosystem II 5 | chr4:6408200-6409496 FORWARD LENGTH=280	295	4	201	4	226	7
AT4G11010.1	NDPK3 | nucleoside diphosphate kinase 3 | chr4:6732780-6734298 REVERSE LENGTH=238	-	-	19	2	28	2
AT4G11130.1	RDR2, SMD1 | RNA-dependent RNA polymerase 2 | chr4:6780522-6784390 FORWARD LENGTH=1133	25	1	-	-	-	-
AT4G11220.1	BTI2, RTNLB2 | VIRB2-interacting protein 2 | chr4:6838176-6839578 REVERSE LENGTH=271	-	-	-	-	50	1
AT4G11380.1	| Adaptin family protein | chr4:6920608-6925444 FORWARD LENGTH=894	-	-	-	-	64	3
AT4G11400.1	| ARID/BRIGHT DNA-binding domain;ELM2 domain protein | chr4:6938717-6940539 FORWARD LENGTH=573	21	1	26	2	35	2
AT4G11420.1	EIF3A, ATEIF3A-1, EIF3A-1, ATTIF3A1, TIF3A1 | eukaryotic translation initiation factor 3A | chr4:6947834-6952053 REVERSE LENGTH=987	-	-	38	1	59	6
AT4G11600.1	ATGPX6, PHGPX, LSC803, GPX6 | glutathione peroxidase 6 | chr4:7010021-7011330 REVERSE LENGTH=232	28	1	-	-	59	2
AT4G11820.1	MVA1, HMGS, EMB2778, FKP1 | hydroxymethylglutaryl-CoA synthase / HMG-CoA synthase / 3-hydroxy-3-methylglutaryl coenzyme A synthase | chr4:7109124-7111213 REVERSE LENGTH=406	-	-	51	1	50	2
AT4G12600.1	| Ribosomal protein L7Ae/L30e/S12e/Gadd45 family protein | chr4:7453296-7454208 FORWARD LENGTH=128	-	-	40	2	-	-
AT4G12720.1	AtNUDT7, GFG1, NUDT7, ATNUDX7 | MutT/nudix family protein | chr4:7487716-7489557 FORWARD LENGTH=282	-	-	247	2	53	1
AT4G13010.1	| Oxidoreductase, zinc-binding dehydrogenase family protein | chr4:7600682-7602567 FORWARD LENGTH=329	-	-	134	1	106	1
AT4G13430.1	IIL1, ATLEUC1 | isopropyl malate isomerase large subunit 1 | chr4:7804194-7807789 REVERSE LENGTH=509	-	-	-	-	32	2
AT4G13770.1	CYP83A1, REF2 | cytochrome P450, family 83, subfamily A, polypeptide 1 | chr4:7990682-7992282 REVERSE LENGTH=502	-	-	-	-	38	1
AT4G13780.1	| methionine--tRNA ligase, putative / methionyl-tRNA synthetase, putative / MetRS, putative | chr4:7993366-7998433 REVERSE LENGTH=797	67	1	-	-	214	6
AT4G13890.1	SHM5, EDA36, EDA37 | Pyridoxal phosphate (PLP)-dependent transferases superfamily protein | chr4:8032146-8033718 REVERSE LENGTH=470	-	-	-	-	32	3
AT4G13930.1	SHM4 | serine hydroxymethyltransferase 4 | chr4:8048013-8050021 REVERSE LENGTH=471	-	-	247	7	619	10
AT4G13940.1	HOG1, EMB1395, SAHH1, MEE58, ATSAHH1 | S-adenosyl-L-homocysteine hydrolase | chr4:8054931-8056676 FORWARD LENGTH=485	508	11	2231	17	3379	24
AT4G14030.2	SBP1 | selenium-binding protein 1 | chr4:8098121-8100165 REVERSE LENGTH=490	-	-	325	2	155	5
AT4G14040.1	EDA38, SBP2 | selenium-binding protein 2 | chr4:8100691-8102828 REVERSE LENGTH=487	-	-	173	4	545	9
AT4G14160.1	| Sec23/Sec24 protein transport family protein | chr4:8167574-8173026 FORWARD LENGTH=773	-	-	102	2	43	1
AT4G14440.1	ATECI3, ECI3, HCD1 | 3-hydroxyacyl-CoA dehydratase 1 | chr4:8306946-8307662 REVERSE LENGTH=238	-	-	-	-	35	1
AT4G14510.1	ATCFM3B, CFM3B | CRM family member 3B | chr4:8337390-8341057 REVERSE LENGTH=907	-	-	21	1	19	1
AT4G14880.1	OASA1, OLD3, CYTACS1 | O-acetylserine (thiol) lyase (OAS-TL) isoform A1 | chr4:8518209-8520050 REVERSE LENGTH=322	39	2	313	3	509	6
AT4G14960.2	TUA6 | Tubulin/FtsZ family protein | chr4:8548769-8550319 REVERSE LENGTH=450	451	10	1343	13	1143	17
AT4G14990.1	| Topoisomerase II-associated protein PAT1 | chr4:8566259-8569511 REVERSE LENGTH=787	105	5	506	8	464	11
AT4G15530.2	PPDK | pyruvate orthophosphate dikinase | chr4:8864828-8869183 REVERSE LENGTH=875	-	-	-	-	215	8
AT4G15545.1	| unknown protein; BEST Arabidopsis thaliana protein match is: unknown protein (TAIR:AT1G16520.1); Has 30201 Blast hits to 17322 proteins in 780 species: Archae - 12; Bacteria - 1396; Metazoa - 17338; Fungi - 3422; Plants - 5037; Viruses - 0; Other	62	1	202	2	121	1
AT4G15802.1	HSBP, AtHSBP | heat shock factor binding protein | chr4:8986864-8988339 REVERSE LENGTH=86	-	-	-	-	114	2
AT4G15900.1	PRL1 | pleiotropic regulatory locus 1 | chr4:9023775-9027443 FORWARD LENGTH=486	53	2	-	-	-	-
AT4G16130.1	ARA1, ISA1, ATISA1 | arabinose kinase | chr4:9120875-9127656 FORWARD LENGTH=1039	-	-	-	-	99	1
AT4G16143.2	IMPA-2 | importin alpha isoform 2 | chr4:9134450-9137134 REVERSE LENGTH=535	-	-	232	5	117	6
AT4G16660.1	| heat shock protein 70 (Hsp 70) family protein | chr4:9377225-9381232 FORWARD LENGTH=867	-	-	-	-	34	1
AT4G16720.1	| Ribosomal protein L23/L15e family protein | chr4:9400156-9401315 REVERSE LENGTH=204	-	-	-	-	28	1
AT4G17090.1	CT-BMY, BAM3, BMY8 | chloroplast beta-amylase | chr4:9605266-9607250 REVERSE LENGTH=548	-	-	-	-	111	3
AT4G17260.1	| Lactate/malate dehydrogenase family protein | chr4:9674057-9675309 FORWARD LENGTH=353	-	-	-	-	21	1
AT4G17390.1	| Ribosomal protein L23/L15e family protein | chr4:9714407-9715545 REVERSE LENGTH=204	-	-	-	-	28	1
AT4G17530.1	RAB1C, ATRAB1C, ATRABD2C | RAB GTPase homolog 1C | chr4:9773721-9775424 REVERSE LENGTH=202	-	-	24	1	33	1
AT4G18360.1	| Aldolase-type TIM barrel family protein | chr4:10146141-10148386 REVERSE LENGTH=368	113	3	39	3	-	-
AT4G18480.1	CHLI1, CH42, CH-42, CHL11, CHLI-1 | P-loop containing nucleoside triphosphate hydrolases superfamily protein | chr4:10201897-10203361 REVERSE LENGTH=424	-	-	-	-	28	3
AT4G19006.1	| Proteasome component (PCI) domain protein | chr4:10409349-10411347 REVERSE LENGTH=386	-	-	-	-	31	1
AT4G19210.1	ATRLI2, RLI2 | RNAse l inhibitor protein 2 | chr4:10501906-10504776 FORWARD LENGTH=605	-	-	-	-	66	2
AT4G19880.1	| Glutathione S-transferase family protein | chr4:10784691-10786376 REVERSE LENGTH=356	-	-	-	-	121	5
AT4G20260.1	ATPCAP1, PCAP1 | plasma-membrane associated cation-binding protein 1 | chr4:10941593-10943227 FORWARD LENGTH=225	-	-	46	2	32	2
AT4G20270.1	BAM3 | Leucine-rich receptor-like protein kinase family protein | chr4:10949822-10952924 FORWARD LENGTH=992	-	-	23	1	-	-
AT4G20360.1	ATRAB8D, ATRABE1B, RABE1b | RAB GTPase homolog E1B | chr4:10990036-10991466 FORWARD LENGTH=476	246	4	813	8	562	8
AT4G20440.4	| small nuclear ribonucleoprotein associated protein B | chr4:11022843-11023616 REVERSE LENGTH=257	-	-	66	1	-	-
AT4G20850.1	TPP2 | tripeptidyl peptidase ii | chr4:11160935-11169889 REVERSE LENGTH=1380	-	-	27	4	37	1
AT4G20890.1	TUB9 | tubulin beta-9 chain | chr4:11182218-11183840 FORWARD LENGTH=444	1830	6	709	11	1734	17
AT4G21100.1	DDB1B | damaged DNA binding protein 1B | chr4:11258916-11265309 REVERSE LENGTH=1088	-	-	-	-	95	1
AT4G21280.1	PSBQ, PSBQA, PSBQ-1 | photosystem II subunit QA | chr4:11334446-11335587 FORWARD LENGTH=223	335	6	265	6	287	6
AT4G21445.1	| unknown protein; FUNCTIONS IN: molecular_function unknown; INVOLVED IN: biological_process unknown; LOCATED IN: chloroplast, chloroplast stroma; Has 30201 Blast hits to 17322 proteins in 780 species: Archae - 12; Bacteria - 1396; Metazoa - 17338;	-	-	-	-	20	1
AT4G21580.3	| oxidoreductase, zinc-binding dehydrogenase family protein | chr4:11475822-11477514 FORWARD LENGTH=319	-	-	46	2	83	2
AT4G21860.3	MSRB2 | methionine sulfoxide reductase B 2 | chr4:11600238-11601507 REVERSE LENGTH=202	-	-	-	-	29	1
AT4G22570.1	APT3 | adenine phosphoribosyl transferase 3 | chr4:11882310-11885250 REVERSE LENGTH=183	-	-	56	1	26	1
AT4G22670.1	AtHip1, HIP1, TPR11 | HSP70-interacting protein 1 | chr4:11918236-11920671 FORWARD LENGTH=441	-	-	40	1	224	7
AT4G23100.3	GSH1 | glutamate-cysteine ligase | chr4:12103458-12106751 REVERSE LENGTH=522	-	-	34	1	-	-
AT4G23600.1	CORI3, JR2 | Tyrosine transaminase family protein | chr4:12310657-12312885 FORWARD LENGTH=422	-	-	301	5	278	7
AT4G23630.1	BTI1, RTNLB1 | VIRB2-interacting protein 1 | chr4:12318070-12319574 FORWARD LENGTH=275	-	-	-	-	50	1
AT4G23650.1	CDPK6, CPK3 | calcium-dependent protein kinase 6 | chr4:12324967-12327415 REVERSE LENGTH=529	-	-	20	1	32	1
AT4G23670.1	| Polyketide cyclase/dehydrase and lipid transport superfamily protein | chr4:12332846-12333656 REVERSE LENGTH=151	230	1	306	3	300	7
AT4G23680.1	| Polyketide cyclase/dehydrase and lipid transport superfamily protein | chr4:12336416-12337417 REVERSE LENGTH=151	83	1	209	2	165	5
AT4G23850.1	LACS4 | AMP-dependent synthetase and ligase family protein | chr4:12403720-12408263 REVERSE LENGTH=666	-	-	-	-	43	2
AT4G23920.1	UGE2, ATUGE2 | UDP-D-glucose/UDP-D-galactose 4-epimerase 2 | chr4:12431416-12433666 FORWARD LENGTH=350	-	-	-	-	141	5
AT4G24190.1	SHD, HSP90.7, AtHsp90.7, AtHsp90-7 | Chaperone protein htpG family protein | chr4:12551902-12555851 REVERSE LENGTH=823	-	-	-	-	30	2
AT4G24220.1	VEP1, AWI31 | NAD(P)-binding Rossmann-fold superfamily protein | chr4:12565219-12566474 FORWARD LENGTH=388	-	-	101	1	62	2
AT4G24280.1	cpHsc70-1 | chloroplast heat shock protein 70-1 | chr4:12590094-12593437 FORWARD LENGTH=718	127	7	50	3	135	5
AT4G24620.1	PGI1, PGI | phosphoglucose isomerase 1 | chr4:12708972-12712610 REVERSE LENGTH=613	47	2	299	1	148	2
AT4G24770.1	RBP31, ATRBP31, CP31, ATRBP33 | 31-kDa RNA binding protein | chr4:12766223-12767952 REVERSE LENGTH=329	-	-	-	-	59	2
AT4G24800.2	| MA3 domain-containing protein | chr4:12782463-12784902 FORWARD LENGTH=702	-	-	-	-	35	1
AT4G24820.1	| 26S proteasome, regulatory subunit Rpn7;Proteasome component (PCI) domain | chr4:12790471-12792599 REVERSE LENGTH=387	26	2	82	2	122	4
AT4G24830.2	| arginosuccinate synthase family | chr4:12793085-12795857 REVERSE LENGTH=450	-	-	62	1	62	3
AT4G24940.1	SAE1A, AT-SAE1-1, ATSAE1A | SUMO-activating enzyme 1A | chr4:12823651-12825971 FORWARD LENGTH=322	-	-	53	1	-	-
AT4G25050.2	ACP4 | acyl carrier protein 4 | chr4:12870178-12871024 FORWARD LENGTH=149	-	-	463	2	139	2
AT4G25100.1	FSD1, ATFSD1 | Fe superoxide dismutase 1 | chr4:12884649-12886501 REVERSE LENGTH=212	-	-	27	1	47	1
AT4G25130.1	PMSR4 | peptide met sulfoxide reductase 4 | chr4:12898802-12899998 REVERSE LENGTH=258	32	1	-	-	-	-
AT4G25840.1	GPP1 | glycerol-3-phosphatase 1 | chr4:13139026-13140719 FORWARD LENGTH=298	-	-	-	-	51	1
AT4G26110.2	NAP1;1 | nucleosome assembly protein1;1 | chr4:13232712-13235060 FORWARD LENGTH=359	-	-	56	2	88	3
AT4G26300.1	emb1027 | Arginyl-tRNA synthetase, class Ic | chr4:13308400-13313109 REVERSE LENGTH=642	-	-	-	-	159	4
AT4G26390.1	| Pyruvate kinase family protein | chr4:13342207-13344418 FORWARD LENGTH=497	98	2	109	3	206	3
AT4G26530.1	| Aldolase superfamily protein | chr4:13391566-13392937 FORWARD LENGTH=358	104	3	292	5	703	10
AT4G26840.1	SUM1, SUMO 1, SUMO1, ATSUMO1 | small ubiquitin-like modifier 1 | chr4:13497466-13498458 FORWARD LENGTH=100	-	-	-	-	52	1
AT4G26900.1	AT-HF, HISN4 | HIS HF | chr4:13515514-13519608 FORWARD LENGTH=592	-	-	-	-	44	1
AT4G27000.1	ATRBP45C | RNA-binding (RRM/RBD/RNP motifs) family protein | chr4:13554983-13557763 REVERSE LENGTH=415	-	-	37	1	42	2
AT4G27320.1	ATPHOS34, PHOS34 | Adenine nucleotide alpha hydrolases-like superfamily protein | chr4:13678860-13680717 REVERSE LENGTH=260	-	-	34	2	73	3
AT4G27560.1	| UDP-Glycosyltransferase superfamily protein | chr4:13760114-13761481 REVERSE LENGTH=455	-	-	-	-	281	2
AT4G27640.1	| ARM repeat superfamily protein | chr4:13798013-13802976 REVERSE LENGTH=1048	-	-	48	2	303	6
AT4G27730.1	ATOPT6, OPT6 | oligopeptide transporter 1 | chr4:13834024-13836468 REVERSE LENGTH=736	-	-	-	-	30	2
AT4G28080.1	| Tetratricopeptide repeat (TPR)-like superfamily protein | chr4:13948993-13957840 REVERSE LENGTH=1819	-	-	-	-	177	6
AT4G28400.1	| Protein phosphatase 2C family protein | chr4:14048499-14050118 FORWARD LENGTH=283	-	-	-	-	37	2
AT4G29040.1	RPT2a | regulatory particle AAA-ATPase 2A | chr4:14312369-14314386 FORWARD LENGTH=443	-	-	233	3	613	6
AT4G29060.1	emb2726 | elongation factor Ts family protein | chr4:14317744-14321315 FORWARD LENGTH=953	32	1	35	1	20	3
AT4G29220.1	PFK1 | phosphofructokinase 1 | chr4:14403621-14406071 REVERSE LENGTH=473	-	-	-	-	148	2
AT4G29270.1	| HAD superfamily, subfamily IIIB acid phosphatase | chr4:14423797-14424848 REVERSE LENGTH=256	280	6	858	8	1680	7
AT4G29350.1	PFN2, PRO2, PRF2 | profilin 2 | chr4:14450135-14451119 FORWARD LENGTH=131	50	1	136	3	301	5
AT4G29390.1	| Ribosomal protein S30 family protein | chr4:14465212-14465902 REVERSE LENGTH=62	-	-	-	-	23	1
AT4G30160.2	VLN4 | villin 4 | chr4:14754528-14759511 FORWARD LENGTH=983	-	-	25	1	230	9
AT4G30310.1	| FGGY family of carbohydrate kinase | chr4:14831913-14834798 FORWARD LENGTH=499	-	-	-	-	58	1
AT4G30530.1	| Class I glutamine amidotransferase-like superfamily protein | chr4:14920605-14922286 FORWARD LENGTH=250	30	1	144	5	136	4
AT4G31120.2	PRMT5 | SHK1 binding protein 1 | chr4:15132538-15136568 REVERSE LENGTH=584	-	-	-	-	59	1
AT4G31180.2	| Class II aminoacyl-tRNA and biotin synthetases superfamily protein | chr4:15156696-15159362 FORWARD LENGTH=558	-	-	-	-	22	2
AT4G31300.3	PBA1 | N-terminal nucleophile aminohydrolases (Ntn hydrolases) superfamily protein | chr4:15188927-15190935 FORWARD LENGTH=233	-	-	30	2	-	-
AT4G31490.1	| Coatomer, beta subunit | chr4:15269460-15272693 FORWARD LENGTH=948	-	-	33	2	85	3
AT4G31700.1	RPS6, RPS6A | ribosomal protein S6 | chr4:15346306-15347714 REVERSE LENGTH=250	33	1	-	-	221	3
AT4G31990.2	ASP5, AAT3, ATAAT1 | aspartate aminotransferase 5 | chr4:15471074-15473521 REVERSE LENGTH=453	-	-	-	-	76	4
AT4G32180.3	ATPANK2, PANK2 | pantothenate kinase 2 | chr4:15538340-15543715 REVERSE LENGTH=783	-	-	67	1	77	2
AT4G32260.1	| ATPase, F0 complex, subunit B/B', bacterial/chloroplast | chr4:15573859-15574586 REVERSE LENGTH=219	56	1	77	3	64	1
AT4G32640.1	| Sec23/Sec24 protein transport family protein | chr4:15742661-15750424 FORWARD LENGTH=1080	-	-	-	-	37	1
AT4G33010.1	AtGLDP1, GLDP1 | glycine decarboxylase P-protein 1 | chr4:15926852-15931150 REVERSE LENGTH=1037	84	6	145	10	399	13
AT4G33510.1	DHS2 | 3-deoxy-d-arabino-heptulosonate 7-phosphate synthase | chr4:16116496-16118549 FORWARD LENGTH=507	-	-	60	1	209	2
AT4G33680.1	AGD2 | Pyridoxal phosphate (PLP)-dependent transferases superfamily protein | chr4:16171847-16174630 REVERSE LENGTH=461	32	2	-	-	47	2
AT4G34050.1	CCoAOMT1 | S-adenosyl-L-methionine-dependent methyltransferases superfamily protein | chr4:16310844-16311973 FORWARD LENGTH=259	40	2	123	4	177	4
AT4G34110.1	PAB2, PABP2, ATPAB2 | poly(A) binding protein 2 | chr4:16336732-16339892 FORWARD LENGTH=629	40	3	90	4	402	10
AT4G34135.2	UGT73B2 | UDP-glucosyltransferase 73B2 | chr4:16346009-16347016 REVERSE LENGTH=335	-	-	-	-	23	1
AT4G34170.1	| Galactose oxidase/kelch repeat superfamily protein | chr4:16368087-16369025 FORWARD LENGTH=293	-	-	23	1	-	-
AT4G34200.1	EDA9 | D-3-phosphoglycerate dehydrogenase | chr4:16374041-16376561 REVERSE LENGTH=603	56	2	284	5	418	6
AT4G34230.1	CAD5, ATCAD5, CAD-5 | cinnamyl alcohol dehydrogenase 5 | chr4:16386898-16388666 REVERSE LENGTH=357	-	-	-	-	32	2
AT4G34450.1	| coatomer gamma-2 subunit, putative / gamma-2 coat protein, putative / gamma-2 COP, putative | chr4:16471956-16476795 FORWARD LENGTH=886	-	-	194	8	488	8
AT4G34490.1	ATCAP1, CAP 1, CAP1 | cyclase associated protein 1 | chr4:16484896-16487355 REVERSE LENGTH=476	-	-	-	-	38	1
AT4G34530.1	CIB1 | cryptochrome-interacting basic-helix-loop-helix 1 | chr4:16498466-16499946 FORWARD LENGTH=335	29	1	-	-	-	-
AT4G34555.1	| Ribosomal protein S25 family protein | chr4:16504381-16505339 REVERSE LENGTH=108	-	-	-	-	86	2
AT4G34670.1	| Ribosomal protein S3Ae | chr4:16548724-16550222 FORWARD LENGTH=262	-	-	30	1	57	3
AT4G34870.1	ROC5, ATCYP1 | rotamase cyclophilin 5 | chr4:16614451-16614969 FORWARD LENGTH=172	23	3	161	5	450	10
AT4G34920.1	| PLC-like phosphodiesterases superfamily protein | chr4:16635745-16636701 FORWARD LENGTH=318	-	-	39	1	69	2
AT4G35090.1	CAT2 | catalase 2 | chr4:16700937-16703215 REVERSE LENGTH=492	334	10	106	3	67	5
AT4G35310.1	CPK5, ATCPK5 | calmodulin-domain protein kinase 5 | chr4:16802436-16804628 FORWARD LENGTH=556	-	-	24	1	26	1
AT4G35450.1	AKR2, AFT, AKR2A | ankyrin repeat-containing protein 2 | chr4:16839862-16841759 FORWARD LENGTH=342	42	1	52	3	460	6
AT4G35630.1	PSAT | phosphoserine aminotransferase | chr4:16904205-16905497 FORWARD LENGTH=430	238	8	709	11	1669	16
AT4G35710.1	| Arabidopsis protein of unknown function (DUF241) | chr4:16925301-16926152 FORWARD LENGTH=283	25	2	29	2	-	-
AT4G35830.1	ACO1 | aconitase 1 | chr4:16973007-16977949 REVERSE LENGTH=898	21	1	64	5	477	9
AT4G36800.2	RCE1 | RUB1 conjugating enzyme 1 | chr4:17341237-17342148 REVERSE LENGTH=184	-	-	-	-	74	2
AT4G37460.1	SRFR1 | Tetratricopeptide repeat (TPR)-like superfamily protein | chr4:17608623-17615534 REVERSE LENGTH=1052	-	-	28	1	-	-
AT4G37800.1	XTH7 | xyloglucan endotransglucosylase/hydrolase 7 | chr4:17775703-17777372 REVERSE LENGTH=293	134	4	97	3	173	6
AT4G37870.1	PCK1, PEPCK | phosphoenolpyruvate carboxykinase 1 | chr4:17802974-17806332 REVERSE LENGTH=671	-	-	21	1	40	2
AT4G37910.1	mtHsc70-1 | mitochondrial heat shock protein 70-1 | chr4:17825368-17828099 REVERSE LENGTH=682	32	2	27	1	25	1
AT4G37930.1	SHM1, STM, SHMT1 | serine transhydroxymethyltransferase 1 | chr4:17831891-17834742 REVERSE LENGTH=517	81	3	237	7	513	12
AT4G37980.1	ELI3-1, ELI3, ATCAD7, CAD7 | elicitor-activated gene 3-1 | chr4:17852670-17854302 FORWARD LENGTH=357	-	-	-	-	301	2
AT4G38630.1	RPN10, MCB1, ATMCB1, MBP1 | regulatory particle non-ATPase 10 | chr4:18057357-18059459 REVERSE LENGTH=386	-	-	74	1	53	2
AT4G38680.1	GRP2, CSDP2, CSP2, ATCSP2 | glycine rich protein 2 | chr4:18072240-18072851 REVERSE LENGTH=203	-	-	32	3	159	4
AT4G38740.1	ROC1 | rotamase CYP 1 | chr4:18083620-18084138 REVERSE LENGTH=172	90	3	298	7	631	7
AT4G38800.1	ATMTN1, ATMTAN1, MTN1, MTAN1 | methylthioadenosine nucleosidase 1 | chr4:18113355-18114996 REVERSE LENGTH=267	-	-	-	-	186	2
AT4G38810.1	| Calcium-binding EF-hand family protein | chr4:18115607-18116999 REVERSE LENGTH=265	-	-	-	-	111	1
AT4G38970.1	FBA2 | fructose-bisphosphate aldolase 2 | chr4:18163714-18165659 REVERSE LENGTH=398	208	5	386	8	934	9
AT4G38970.2	FBA2 | fructose-bisphosphate aldolase 2 | chr4:18163769-18165659 REVERSE LENGTH=381	152	3	241	4	730	7
AT4G39090.1	RD19, RD19A | Papain family cysteine protease | chr4:18215826-18217326 REVERSE LENGTH=368	27	1	-	-	32	1
AT4G39260.1	CCR1, ATGRP8, GR-RBP8, GRP8 | cold, circadian rhythm, and RNA binding 1 | chr4:18274166-18274958 REVERSE LENGTH=169	217	3	400	4	356	6
AT4G39330.1	ATCAD9, CAD9 | cinnamyl alcohol dehydrogenase 9 | chr4:18291268-18292772 FORWARD LENGTH=360	-	-	161	6	284	6
AT4G39520.1	| GTP-binding protein-related | chr4:18371329-18374000 REVERSE LENGTH=369	-	-	37	1	-	-
AT5G01010.2	| EXPRESSED IN: 23 plant structures; EXPRESSED DURING: 14 growth stages; CONTAINS InterPro DOMAIN/s: GOLD (InterPro:IPR009038); Has 85 Blast hits to 85 proteins in 21 species: Archae - 0; Bacteria - 0; Metazoa - 20; Fungi - 0; Plants - 62; Viruses	-	-	-	-	49	1
AT5G01410.1	PDX1, ATPDX1.3, RSR4, PDX1.3, ATPDX1 | Aldolase-type TIM barrel family protein | chr5:172576-173505 REVERSE LENGTH=309	-	-	-	-	449	7
AT5G01530.1	LHCB4.1 | light harvesting complex photosystem II | chr5:209084-210243 FORWARD LENGTH=290	23	1	25	1	39	1
AT5G01720.1	| RNI-like superfamily protein | chr5:267118-270391 REVERSE LENGTH=665	-	-	21	1	-	-
AT5G01920.1	STN8 | Protein kinase superfamily protein | chr5:359154-360867 FORWARD LENGTH=495	28	1	-	-	-	-
AT5G02240.1	| NAD(P)-binding Rossmann-fold superfamily protein | chr5:451502-452984 FORWARD LENGTH=253	-	-	-	-	75	2
AT5G02490.1	| Heat shock protein 70 (Hsp 70) family protein | chr5:550296-552565 REVERSE LENGTH=653	465	7	817	11	1051	15
AT5G02500.1	HSC70-1, HSP70-1, AT-HSC70-1, HSC70 | heat shock cognate protein 70-1 | chr5:554055-556334 REVERSE LENGTH=651	559	9	1649	16	2383	25
AT5G02790.1	GSTL3 | Glutathione S-transferase family protein | chr5:632877-634858 FORWARD LENGTH=235	32	1	318	7	173	4
AT5G02870.2	| Ribosomal protein L4/L1 family | chr5:657830-659526 FORWARD LENGTH=406	66	1	-	-	342	8
AT5G02960.1	| Ribosomal protein S12/S23 family protein | chr5:693280-694396 REVERSE LENGTH=142	-	-	70	1	122	2
AT5G03070.1	IMPA-9 | importin alpha isoform 9 | chr5:718468-721395 REVERSE LENGTH=519	-	-	-	-	24	1
AT5G03100.1	| F-box/RNI-like superfamily protein | chr5:726832-727980 FORWARD LENGTH=307	20	1	-	-	23	1
AT5G03300.1	ADK2 | adenosine kinase 2 | chr5:796573-798997 FORWARD LENGTH=345	96	2	484	7	463	8
AT5G03340.1	| ATPase, AAA-type, CDC48 protein | chr5:810091-813133 REVERSE LENGTH=810	123	3	791	11	665	16
AT5G03630.1	ATMDAR2 | Pyridine nucleotide-disulphide oxidoreductase family protein | chr5:922378-924616 REVERSE LENGTH=435	-	-	70	2	175	3
AT5G03690.2	| Aldolase superfamily protein | chr5:963389-964982 REVERSE LENGTH=359	153	5	388	4	691	4
AT5G04140.1	GLU1, GLS1, GLUS, FD-GOGAT | glutamate synthase 1 | chr5:1130031-1138186 FORWARD LENGTH=1622	19	2	92	4	310	9
AT5G04590.1	SIR | sulfite reductase | chr5:1319404-1322298 FORWARD LENGTH=642	-	-	41	2	55	1
AT5G04800.2	| Ribosomal S17 family protein | chr5:1389217-1389642 FORWARD LENGTH=141	-	-	-	-	33	1
AT5G05010.2	| clathrin adaptor complexes medium subunit family protein | chr5:1477137-1479872 FORWARD LENGTH=527	-	-	71	3	372	4
AT5G05700.1	ATE1, DLS1, ATATE1 | arginine-tRNA protein transferase 1 | chr5:1712950-1715639 REVERSE LENGTH=632	-	-	-	-	30	1
AT5G05780.1	RPN8A, AE3, ATHMOV34 | RP non-ATPase subunit 8A | chr5:1735862-1738176 FORWARD LENGTH=308	-	-	-	-	21	1
AT5G06060.1	| NAD(P)-binding Rossmann-fold superfamily protein | chr5:1824066-1825833 REVERSE LENGTH=264	-	-	-	-	43	2
AT5G06400.1	| Pentatricopeptide repeat (PPR) superfamily protein | chr5:1955959-1959051 FORWARD LENGTH=1030	36	2	37	1	-	-
AT5G06460.1	ATUBA2, UBA 2 | ubiquitin activating enzyme 2 | chr5:1970239-1974382 FORWARD LENGTH=1077	-	-	-	-	101	3
AT5G06600.1	UBP12 | ubiquitin-specific protease 12 | chr5:2019545-2027834 REVERSE LENGTH=1116	-	-	126	6	212	10
AT5G07350.2	Tudor1, AtTudor1, TSN1 | TUDOR-SN protein 1 | chr5:2320021-2324892 REVERSE LENGTH=1007	-	-	128	2	219	12
AT5G07440.1	GDH2 | glutamate dehydrogenase 2 | chr5:2356153-2358012 FORWARD LENGTH=411	19	1	-	-	33	1
AT5G07660.1	SMC6A | structural maintenance of chromosomes 6A | chr5:2422839-2429912 FORWARD LENGTH=1058	35	1	-	-	-	-
AT5G07700.1	MYB76, AtMYB76 | myb domain protein 76 | chr5:2450325-2451578 FORWARD LENGTH=338	-	-	19	1	-	-
AT5G08280.1	HEMC | hydroxymethylbilane synthase | chr5:2663763-2665596 REVERSE LENGTH=382	-	-	-	-	19	1
AT5G08570.1	| Pyruvate kinase family protein | chr5:2778433-2780300 FORWARD LENGTH=510	40	1	74	3	252	7
AT5G08640.1	FLS, ATFLS1, FLS1 | flavonol synthase 1 | chr5:2804009-2805175 FORWARD LENGTH=336	-	-	21	1	-	-
AT5G08690.1	| ATP synthase alpha/beta family protein | chr5:2825739-2828352 FORWARD LENGTH=556	40	1	100	2	55	2
AT5G09500.1	| Ribosomal protein S19 family protein | chr5:2954044-2954850 REVERSE LENGTH=150	-	-	-	-	118	2
AT5G09550.1	| GDP dissociation inhibitor family protein / Rab GTPase activator family protein | chr5:2963850-2966465 FORWARD LENGTH=445	-	-	-	-	32	1
AT5G09650.1	AtPPa6, PPa6 | pyrophosphorylase 6 | chr5:2991331-2993117 REVERSE LENGTH=300	119	2	210	4	434	6
AT5G09660.2	PMDH2 | peroxisomal NAD-malate dehydrogenase 2 | chr5:2993645-2995169 REVERSE LENGTH=333	60	2	-	-	-	-
AT5G09810.1	ACT7 | actin 7 | chr5:3052809-3054220 FORWARD LENGTH=377	245	6	584	9	1268	17
AT5G09900.1	EMB2107, RPN5A, MSA | 26S proteasome regulatory subunit, putative (RPN5) | chr5:3089462-3092434 REVERSE LENGTH=442	-	-	63	1	93	4
AT5G10360.1	EMB3010, RPS6B | Ribosomal protein S6e | chr5:3258734-3260142 REVERSE LENGTH=249	33	1	-	-	229	4
AT5G10450.1	GRF6, AFT1, 14-3-3lambda | G-box regulating factor 6 | chr5:3284452-3286261 REVERSE LENGTH=248	34	2	387	4	422	6
AT5G10470.1	KCA1, KAC1 | kinesin like protein for actin based chloroplast movement 1 | chr5:3290121-3297248 REVERSE LENGTH=1273	-	-	27	1	77	2
AT5G10540.1	| Zincin-like metalloproteases family protein | chr5:3328119-3332462 FORWARD LENGTH=701	-	-	96	2	34	2
AT5G10560.1	| Glycosyl hydrolase family protein | chr5:3336335-3339351 REVERSE LENGTH=792	-	-	27	1	-	-
AT5G11040.1	TRS120, AtTRS120 | TRS120 | chr5:3495332-3500610 FORWARD LENGTH=1186	-	-	69	3	-	-
AT5G11110.1	SPS1, ATSPS2F, KNS2, SPS2F | sucrose phosphate synthase 2F | chr5:3536426-3540901 FORWARD LENGTH=1047	-	-	33	3	68	4
AT5G11170.1	| DEAD/DEAH box RNA helicase family protein | chr5:3553334-3556646 FORWARD LENGTH=427	23	1	31	2	46	2
AT5G11580.1	| Regulator of chromosome condensation (RCC1) family protein | chr5:3718913-3721125 FORWARD LENGTH=553	-	-	-	-	40	1
AT5G11670.1	ATNADP-ME2, NADP-ME2 | NADP-malic enzyme 2 | chr5:3754456-3758040 FORWARD LENGTH=588	119	3	363	8	1062	13
AT5G11680.1	| FUNCTIONS IN: molecular_function unknown; INVOLVED IN: biological_process unknown; LOCATED IN: cytosol, plasma membrane; EXPRESSED IN: 26 plant structures; EXPRESSED DURING: 15 growth stages; CONTAINS InterPro DOMAIN/s: WW-domain-binding protein	-	-	-	-	48	1
AT5G11710.1	| ENTH/VHS family protein | chr5:3772981-3776316 FORWARD LENGTH=560	-	-	-	-	104	2
AT5G11920.2	AtcwINV6, cwINV6 | 6-&1-fructan exohydrolase | chr5:3839490-3842070 FORWARD LENGTH=426	-	-	23	1	-	-
AT5G11940.1	| Subtilase family protein | chr5:3849283-3852417 FORWARD LENGTH=762	-	-	23	2	31	1
AT5G12140.1	ATCYS1, CYS1 | cystatin-1 | chr5:3923295-3923936 REVERSE LENGTH=101	-	-	-	-	101	3
AT5G12240.1	| unknown protein; Has 1807 Blast hits to 1807 proteins in 277 species: Archae - 0; Bacteria - 0; Metazoa - 736; Fungi - 347; Plants - 385; Viruses - 0; Other Eukaryotes - 339 (source: NCBI BLink). | chr5:3959120-3960777 REVERSE LENGTH=168	-	-	-	-	64	2
AT5G12250.1	TUB6 | beta-6 tubulin | chr5:3961317-3962971 REVERSE LENGTH=449	90	4	388	7	931	13
AT5G12370.1	SEC10 | exocyst complex component sec10 | chr5:4003002-4008445 REVERSE LENGTH=825	-	-	63	2	66	2
AT5G13370.1	| Auxin-responsive GH3 family protein | chr5:4286996-4289424 FORWARD LENGTH=595	-	-	55	1	102	2
AT5G13420.1	| Aldolase-type TIM barrel family protein | chr5:4302080-4304212 REVERSE LENGTH=438	-	-	-	-	47	1
AT5G13490.2	AAC2 | ADP/ATP carrier 2 | chr5:4336034-4337379 FORWARD LENGTH=385	-	-	-	-	113	2
AT5G13730.1	SIG4, SIGD | sigma factor 4 | chr5:4429132-4430744 REVERSE LENGTH=419	-	-	-	-	20	1
AT5G13930.1	CHS, TT4, ATCHS | Chalcone and stilbene synthase family protein | chr5:4488762-4490035 FORWARD LENGTH=395	-	-	-	-	116	2
AT5G14060.1	CARAB-AK-LYS | Aspartate kinase family protein | chr5:4536143-4538993 FORWARD LENGTH=544	-	-	-	-	24	1
AT5G14200.1	ATIMD1, IMD1 | isopropylmalate dehydrogenase 1 | chr5:4576220-4578111 FORWARD LENGTH=409	104	1	159	1	358	4
AT5G14220.2	HEMG2, MEE61, PPO2 | Flavin containing amine oxidoreductase family | chr5:4583506-4587369 REVERSE LENGTH=478	-	-	-	-	29	1
AT5G14240.1	| Thioredoxin superfamily protein | chr5:4596223-4597568 REVERSE LENGTH=256	-	-	-	-	88	1
AT5G14590.1	| Isocitrate/isopropylmalate dehydrogenase family protein | chr5:4703533-4706627 REVERSE LENGTH=485	-	-	-	-	66	3
AT5G14720.1	| Protein kinase superfamily protein | chr5:4748212-4752642 REVERSE LENGTH=674	-	-	48	1	49	1
AT5G14740.2	CA2, CA18, BETA CA2 | carbonic anhydrase 2 | chr5:4760536-4762382 FORWARD LENGTH=259	681	9	2326	15	4131	15
AT5G14790.1	| ARM repeat superfamily protein | chr5:4784058-4785508 FORWARD LENGTH=346	-	-	-	-	80	1
AT5G15180.1	| Peroxidase superfamily protein | chr5:4930561-4932211 FORWARD LENGTH=329	-	-	25	1	-	-
AT5G15200.1	| Ribosomal protein S4 | chr5:4935124-4936334 REVERSE LENGTH=198	25	1	70	1	73	3
AT5G15400.1	| U-box domain-containing protein | chr5:4997764-5002907 REVERSE LENGTH=1038	-	-	-	-	81	2
AT5G15650.1	RGP2, ATRGP2 | reversibly glycosylated polypeptide 2 | chr5:5092203-5094093 FORWARD LENGTH=360	-	-	43	3	230	7
AT5G15970.1	KIN2, COR6.6 | stress-responsive protein (KIN2) / stress-induced protein (KIN2) / cold-responsive protein (COR6.6) / cold-regulated protein (COR6.6) | chr5:5211966-5212441 FORWARD LENGTH=66	-	-	114	2	152	2
AT5G16050.1	GRF5, GF14 UPSILON | general regulatory factor 5 | chr5:5244008-5245402 REVERSE LENGTH=268	34	4	447	7	435	8
AT5G16390.2	CAC1, CAC1A, BCCP, BCCP1, CAC1-A, BCCP-1 | chloroplastic acetylcoenzyme A carboxylase 1 | chr5:5361554-5363020 REVERSE LENGTH=254	28	1	-	-	49	1
AT5G16440.1	IPP1 | isopentenyl diphosphate isomerase 1 | chr5:5371765-5373575 FORWARD LENGTH=291	-	-	-	-	56	1
AT5G16710.1	DHAR3 | dehydroascorbate reductase 1 | chr5:5483312-5484926 FORWARD LENGTH=258	65	1	-	-	-	-
AT5G16970.1	AT-AER, AER | alkenal reductase | chr5:5576291-5578001 REVERSE LENGTH=345	27	1	382	6	401	8
AT5G16990.1	| Zinc-binding dehydrogenase family protein | chr5:5581831-5583849 REVERSE LENGTH=343	27	1	178	2	189	4
AT5G17000.1	| Zinc-binding dehydrogenase family protein | chr5:5584983-5586991 REVERSE LENGTH=345	27	2	68	1	192	5
AT5G17310.2	UGP2 | UDP-glucose pyrophosphorylase 2 | chr5:5696955-5700845 REVERSE LENGTH=470	43	1	-	-	74	3
AT5G17380.1	| Thiamine pyrophosphate dependent pyruvate decarboxylase family protein | chr5:5724920-5726720 REVERSE LENGTH=572	-	-	83	5	303	7
AT5G17710.1	EMB1241 | Co-chaperone GrpE family protein | chr5:5839560-5841639 REVERSE LENGTH=324	-	-	31	1	-	-
AT5G17790.1	VAR3 | zinc finger (Ran-binding) family protein | chr5:5869810-5872671 REVERSE LENGTH=758	-	-	-	-	23	2
AT5G17880.1	CSA1 | disease resistance protein (TIR-NBS-LRR class) | chr5:5908874-5913096 REVERSE LENGTH=1197	21	1	-	-	-	-
AT5G17920.1	ATCIMS, ATMETS, ATMS1 | Cobalamin-independent synthase family protein | chr5:5935771-5939195 FORWARD LENGTH=765	484	9	1741	20	2480	25
AT5G18400.1	| Cytokine-induced anti-apoptosis inhibitor 1, Fe-S biogenesis | chr5:6092955-6094566 REVERSE LENGTH=269	-	-	-	-	128	1
AT5G18820.1	EMB3007 | TCP-1/cpn60 chaperonin family protein | chr5:6271549-6274153 FORWARD LENGTH=575	26	1	-	-	-	-
AT5G19140.2	ATAILP1, AILP1 | Aluminium induced protein with YGL and LRDR motifs | chr5:6423398-6425785 FORWARD LENGTH=222	-	-	356	1	64	1
AT5G19440.1	| NAD(P)-binding Rossmann-fold superfamily protein | chr5:6556493-6558123 FORWARD LENGTH=326	-	-	28	3	141	4
AT5G19510.1	| Translation elongation factor EF1B/ribosomal protein S6 family protein | chr5:6581854-6583137 REVERSE LENGTH=224	191	5	308	5	587	7
AT5G19550.1	ASP2, AAT2 | aspartate aminotransferase 2 | chr5:6598201-6601597 FORWARD LENGTH=405	-	-	38	2	123	4
AT5G19780.1	TUA5 | tubulin alpha-5 | chr5:6687212-6688926 FORWARD LENGTH=450	472	9	1276	11	1091	15
AT5G19820.1	emb2734 | ARM repeat superfamily protein | chr5:6695731-6701247 REVERSE LENGTH=1116	68	2	259	8	672	12
AT5G20000.1	| AAA-type ATPase family protein | chr5:6756915-6759550 FORWARD LENGTH=419	32	1	51	3	40	2
AT5G20010.1	RAN-1, RAN1, ATRAN1 | RAS-related nuclear protein-1 | chr5:6760364-6761747 FORWARD LENGTH=221	39	3	250	8	268	7
AT5G20080.1	| FAD/NAD(P)-binding oxidoreductase | chr5:6782708-6786360 FORWARD LENGTH=328	-	-	-	-	27	2
AT5G20280.1	ATSPS1F, SPS1F | sucrose phosphate synthase 1F | chr5:6844994-6849997 REVERSE LENGTH=1043	-	-	48	4	143	7
AT5G20290.1	| Ribosomal protein S8e family protein | chr5:6851695-6853012 REVERSE LENGTH=222	-	-	-	-	53	1
AT5G20320.2	DCL4 | dicer-like 4 | chr5:6859571-6869068 REVERSE LENGTH=1688	37	1	31	2	-	-
AT5G20490.1	XIK, ATXIK, XI-17 | Myosin family protein with Dil domain | chr5:6927064-6936825 REVERSE LENGTH=1545	-	-	21	2	-	-
AT5G20720.3	CPN20 | chaperonin 20 | chr5:7015015-7016354 FORWARD LENGTH=253	59	3	132	5	240	6
AT5G20830.1	SUS1, ASUS1, atsus1 | sucrose synthase 1 | chr5:7050599-7054032 REVERSE LENGTH=808	-	-	-	-	47	2
AT5G20890.1	| TCP-1/cpn60 chaperonin family protein | chr5:7087020-7089906 REVERSE LENGTH=527	28	1	301	3	421	6
AT5G20920.2	EIF2 BETA | eukaryotic translation initiation factor 2 beta subunit | chr5:7094994-7096661 REVERSE LENGTH=267	77	1	-	-	245	4
AT5G20980.1	ATMS3, MS3 | methionine synthase 3 | chr5:7124397-7128353 REVERSE LENGTH=812	65	1	288	3	579	6
AT5G20990.1	B73, SIR4, CNX, CHL6, CNX1 | molybdopterin biosynthesis CNX1 protein / molybdenum cofactor biosynthesis enzyme CNX1 (CNX1) | chr5:7128737-7133397 REVERSE LENGTH=670	-	-	-	-	181	1
AT5G21060.3	| Glyceraldehyde-3-phosphate dehydrogenase-like family protein | chr5:7149153-7152745 REVERSE LENGTH=378	-	-	-	-	34	2
AT5G21326.1	| Ca2+regulated serine-threonine protein kinase family protein | chr5:7218081-7221743 FORWARD LENGTH=439	-	-	91	3	95	4
AT5G22060.1	ATJ2, J2 | DNAJ homologue 2 | chr5:7303798-7305668 REVERSE LENGTH=419	110	3	185	4	259	6
AT5G22750.1	RAD5 | DNA/RNA helicase protein | chr5:7565374-7570871 REVERSE LENGTH=1029	-	-	25	2	-	-
AT5G23060.1	CaS | calcium sensing receptor | chr5:7736760-7738412 REVERSE LENGTH=387	26	2	-	-	-	-
AT5G23250.1	| Succinyl-CoA ligase, alpha subunit | chr5:7830460-7832491 FORWARD LENGTH=341	-	-	88	1	110	3
AT5G23540.1	| Mov34/MPN/PAD-1 family protein | chr5:7937772-7939339 FORWARD LENGTH=308	-	-	60	2	111	2
AT5G23860.1	TUB8 | tubulin beta 8 | chr5:8042962-8044528 FORWARD LENGTH=449	1634	6	503	6	907	12
AT5G25590.1	| Protein of unknown function (DUF630 and DUF632) | chr5:8906684-8909847 REVERSE LENGTH=775	-	-	-	-	29	1
AT5G25880.1	ATNADP-ME3, NADP-ME3 | NADP-malic enzyme 3 | chr5:9024549-9028260 FORWARD LENGTH=588	43	1	76	3	161	5
AT5G26000.2	TGG1, BGLU38 | thioglucoside glucohydrolase 1 | chr5:9080009-9082347 REVERSE LENGTH=456	-	-	55	2	120	4
AT5G26360.1	| TCP-1/cpn60 chaperonin family protein | chr5:9255561-9258891 REVERSE LENGTH=555	25	1	112	5	163	6
AT5G26667.2	PYR6 | P-loop containing nucleoside triphosphate hydrolases superfamily protein | chr5:9276659-9278091 FORWARD LENGTH=202	-	-	-	-	40	3
AT5G26710.1	| Glutamyl/glutaminyl-tRNA synthetase, class Ic | chr5:9305673-9308247 FORWARD LENGTH=719	-	-	33	2	204	5
AT5G26742.1	emb1138 | DEAD box RNA helicase (RH3) | chr5:9285540-9288871 REVERSE LENGTH=747	-	-	-	-	21	1
AT5G26830.1	| Threonyl-tRNA synthetase | chr5:9437351-9441568 FORWARD LENGTH=709	43	2	179	3	252	6
AT5G27380.1	GSH2, GSHB | glutathione synthetase 2 | chr5:9668211-9670912 REVERSE LENGTH=539	-	-	111	2	287	6
AT5G27470.1	| seryl-tRNA synthetase / serine--tRNA ligase | chr5:9695087-9697154 FORWARD LENGTH=451	-	-	22	1	86	3
AT5G27720.1	emb1644 | Small nuclear ribonucleoprotein family protein | chr5:9815904-9817304 FORWARD LENGTH=129	253	7	230	7	386	7
AT5G28020.5	CYSD2, ATCYSD2 | cysteine synthase D2 | chr5:10026395-10027731 REVERSE LENGTH=237	-	-	-	-	66	1
AT5G28050.2	| Cytidine/deoxycytidylate deaminase family protein | chr5:10044209-10045484 REVERSE LENGTH=204	54	2	-	-	60	1
AT5G28540.1	BIP1 | heat shock protein 70 (Hsp 70) family protein | chr5:10540665-10543274 REVERSE LENGTH=669	183	5	367	5	432	9
AT5G28840.2	GME | GDP-D-mannose 3',5'-epimerase | chr5:10862472-10864024 REVERSE LENGTH=377	63	2	135	2	156	5
AT5G30510.1	RPS1, ARRPS1 | ribosomal protein S1 | chr5:11619262-11621223 REVERSE LENGTH=416	-	-	-	-	36	1
AT5G34850.1	ATPAP26, PAP26 | purple acid phosphatase 26 | chr5:13108475-13111217 REVERSE LENGTH=475	-	-	-	-	31	1
AT5G35200.1	| ENTH/ANTH/VHS superfamily protein | chr5:13462463-13465581 REVERSE LENGTH=544	108	4	-	-	107	3
AT5G35590.1	PAA1 | proteasome alpha subunit A1 | chr5:13765417-13767768 REVERSE LENGTH=246	-	-	-	-	35	1
AT5G35630.3	GS2, GLN2, ATGSL1 | glutamine synthetase 2 | chr5:13831220-13833239 FORWARD LENGTH=430	220	2	336	9	580	10
AT5G35700.1	FIM2, FIM5 | fimbrin-like protein 2 | chr5:13872833-13876432 REVERSE LENGTH=687	-	-	30	1	54	1
AT5G36230.1	| ARM repeat superfamily protein | chr5:14273519-14276773 FORWARD LENGTH=411	-	-	82	3	47	2
AT5G36880.1	ACS | acetyl-CoA synthetase | chr5:14534961-14539084 REVERSE LENGTH=693	-	-	-	-	91	2
AT5G37600.1	ATGSR1, GLN1;1, GSR 1, ATGLN1;1 | glutamine synthase clone R1 | chr5:14933574-14935656 REVERSE LENGTH=356	39	1	413	6	1019	10
AT5G37640.1	UBQ9 | ubiquitin 9 | chr5:14952782-14953750 REVERSE LENGTH=322	62	3	235	4	542	4
AT5G38420.1	| Ribulose bisphosphate carboxylase (small chain) family protein | chr5:15381203-15381978 REVERSE LENGTH=181	394	5	662	9	432	11
AT5G38430.1	| Ribulose bisphosphate carboxylase (small chain) family protein | chr5:15384350-15385155 REVERSE LENGTH=181	360	5	494	8	330	10
AT5G38470.1	RAD23D | Rad23 UV excision repair protein family | chr5:15404720-15407500 FORWARD LENGTH=378	-	-	-	-	28	2
AT5G38480.1	GRF3, RCI1 | general regulatory factor 3 | chr5:15410277-15411285 FORWARD LENGTH=255	60	6	271	6	339	10
AT5G38530.1	TSBtype2 | tryptophan synthase beta type 2 | chr5:15424097-15426294 FORWARD LENGTH=506	-	-	-	-	22	1
AT5G39320.1	| UDP-glucose 6-dehydrogenase family protein | chr5:15743254-15744696 FORWARD LENGTH=480	-	-	184	4	270	3
AT5G39570.1	| FUNCTIONS IN: molecular_function unknown; INVOLVED IN: biological_process unknown; LOCATED IN: cytosol, nucleus; EXPRESSED IN: 25 plant structures; EXPRESSED DURING: 14 growth stages; BEST Arabidopsis thaliana protein match is: glycine-rich prote	53	1	113	4	343	7
AT5G39730.1	| AIG2-like (avirulence induced gene) family protein | chr5:15901740-15902624 FORWARD LENGTH=172	-	-	-	-	72	1
AT5G39990.1	| Core-2/I-branching beta-1,6-N-acetylglucosaminyltransferase family protein | chr5:16004494-16006428 FORWARD LENGTH=447	-	-	23	1	-	-
AT5G40370.2	| Glutaredoxin family protein | chr5:16147826-16148900 REVERSE LENGTH=136	62	2	73	3	177	2
AT5G41670.2	| 6-phosphogluconate dehydrogenase family protein | chr5:16665647-16667110 REVERSE LENGTH=487	89	1	38	2	93	4
AT5G41790.1	CIP1 | COP1-interactive protein 1 | chr5:16727530-16732391 FORWARD LENGTH=1586	-	-	-	-	156	3
AT5G41950.1	| Tetratricopeptide repeat (TPR)-like superfamily protein | chr5:16785825-16789360 FORWARD LENGTH=565	-	-	30	1	-	-
AT5G42130.1	| Mitochondrial substrate carrier family protein | chr5:16835572-16836810 REVERSE LENGTH=412	-	-	-	-	21	1
AT5G42390.1	| Insulinase (Peptidase family M16) family protein | chr5:16945308-16952647 FORWARD LENGTH=1265	24	1	-	-	-	-
AT5G42740.1	| Sugar isomerase (SIS) family protein | chr5:17136080-17140622 FORWARD LENGTH=560	22	1	-	-	-	-
AT5G42850.2	| Thioredoxin superfamily protein | chr5:17182072-17182568 REVERSE LENGTH=134	-	-	90	2	128	3
AT5G42950.1	| GYF domain-containing protein | chr5:17224436-17231044 FORWARD LENGTH=1714	-	-	49	2	61	2
AT5G42980.1	ATTRX3, ATH3, ATTRXH3, TRXH3, TRX3 | thioredoxin 3 | chr5:17242772-17243718 FORWARD LENGTH=118	128	4	224	4	295	5
AT5G43070.1	WPP1 | WPP domain protein 1 | chr5:17289259-17289726 REVERSE LENGTH=155	-	-	26	1	-	-
AT5G43330.1	| Lactate/malate dehydrogenase family protein | chr5:17390552-17392449 FORWARD LENGTH=332	153	3	145	4	236	6
AT5G43440.1	| 2-oxoglutarate (2OG) and Fe(II)-dependent oxygenase superfamily protein | chr5:17455356-17456608 REVERSE LENGTH=365	-	-	27	1	39	1
AT5G43450.1	| 2-oxoglutarate (2OG) and Fe(II)-dependent oxygenase superfamily protein | chr5:17457321-17458714 REVERSE LENGTH=362	-	-	44	1	163	1
AT5G43780.1	APS4 | Pseudouridine synthase/archaeosine transglycosylase-like family protein | chr5:17589631-17591480 REVERSE LENGTH=469	-	-	-	-	49	2
AT5G43830.1	| Aluminium induced protein with YGL and LRDR motifs | chr5:17622593-17624239 REVERSE LENGTH=251	-	-	45	1	39	1
AT5G43940.1	HOT5, ADH2, GSNOR, ATGSNOR1, PAR2 | GroES-like zinc-binding dehydrogenase family protein | chr5:17684265-17686379 FORWARD LENGTH=379	55	1	240	6	354	6
AT5G43960.2	| Nuclear transport factor 2 (NTF2) family protein with RNA binding (RRM-RBD-RNP motifs) domain | chr5:17689154-17691220 REVERSE LENGTH=391	-	-	-	-	45	2
AT5G44110.1	ATPOP1, ATNAP2, POP1 | P-loop containing nucleoside triphosphate hydrolases superfamily protein | chr5:17754222-17755672 REVERSE LENGTH=282	-	-	31	2	67	1
AT5G44340.1	TUB4 | tubulin beta chain 4 | chr5:17859442-17860994 REVERSE LENGTH=444	1830	6	741	11	1837	18
AT5G44410.1	| FAD-binding Berberine family protein | chr5:17891246-17892853 REVERSE LENGTH=535	-	-	19	1	-	-
AT5G45200.1	| Disease resistance protein (TIR-NBS-LRR class) family | chr5:18283967-18290332 REVERSE LENGTH=1261	-	-	20	2	-	-
AT5G45390.1	CLPP4, NCLPP4 | CLP protease P4 | chr5:18396351-18397586 FORWARD LENGTH=292	-	-	97	1	77	1
AT5G46260.1	| disease resistance protein (TIR-NBS-LRR class) family | chr5:18759102-18763358 REVERSE LENGTH=1205	-	-	20	2	-	-
AT5G46290.3	KASI | 3-ketoacyl-acyl carrier protein synthase I | chr5:18774439-18776629 REVERSE LENGTH=489	-	-	-	-	175	2
AT5G46790.1	PYL1, RCAR12 | PYR1-like 1 | chr5:18984063-18984728 REVERSE LENGTH=221	-	-	-	-	31	1
AT5G47210.1	| Hyaluronan / mRNA binding family | chr5:19169222-19171012 REVERSE LENGTH=357	-	-	-	-	69	2
AT5G47770.1	FPS1 | farnesyl diphosphate synthase 1 | chr5:19345297-19347415 FORWARD LENGTH=384	-	-	-	-	30	3
AT5G47880.2	ERF1-1 | eukaryotic release factor 1-1 | chr5:19386555-19387865 REVERSE LENGTH=436	-	-	-	-	32	2
AT5G48230.2	EMB1276, ACAT2 | acetoacetyl-CoA thiolase 2 | chr5:19552570-19555122 REVERSE LENGTH=403	-	-	-	-	78	1
AT5G48300.1	ADG1, APS1 | ADP glucose pyrophosphorylase 1 | chr5:19570326-19572557 FORWARD LENGTH=520	21	1	-	-	39	1
AT5G48390.1	ATZIP4 | Tetratricopeptide repeat (TPR)-like superfamily protein | chr5:19612078-19615363 FORWARD LENGTH=936	-	-	21	2	-	-
AT5G48620.1	| Disease resistance protein (CC-NBS-LRR class) family | chr5:19717406-19720932 FORWARD LENGTH=908	-	-	-	-	49	2
AT5G48780.2	| disease resistance protein (TIR-NBS class) | chr5:19777511-19779632 FORWARD LENGTH=639	-	-	-	-	22	1
AT5G48870.1	SAD1 | Small nuclear ribonucleoprotein family protein | chr5:19813407-19814362 FORWARD LENGTH=88	205	4	528	4	684	5
AT5G48880.3	| peroxisomal 3-keto-acyl-CoA thiolase 2 | chr5:19814576-19817021 REVERSE LENGTH=457	-	-	-	-	20	2
AT5G48930.1	HCT | hydroxycinnamoyl-CoA shikimate/quinate hydroxycinnamoyl transferase | chr5:19836654-19838092 REVERSE LENGTH=433	-	-	-	-	70	1
AT5G49460.1	ACLB-2 | ATP citrate lyase subunit B 2 | chr5:20055048-20058195 FORWARD LENGTH=608	83	1	830	5	642	7
AT5G49570.1	AtPNG1, PNG1 | peptide-N-glycanase 1 | chr5:20112071-20116125 REVERSE LENGTH=721	27	1	27	1	-	-
AT5G49910.1	CPHSC70-2EAT SHOCK PROTEIN 70-2, HSC70-7, cpHsc70-2 | chloroplast heat shock protein 70-2 | chr5:20303470-20306295 FORWARD LENGTH=718	106	4	40	3	116	5
AT5G50680.1	ATSAE1B, SAE1B | SUMO activating enzyme 1B | chr5:20618842-20620743 FORWARD LENGTH=320	-	-	30	2	-	-
AT5G50850.1	MAB1 | Transketolase family protein | chr5:20689671-20692976 FORWARD LENGTH=363	54	1	-	-	34	1
AT5G50920.1	CLPC, ATHSP93-V, HSP93-V, DCA1, CLPC1 | CLPC homologue 1 | chr5:20715710-20719800 REVERSE LENGTH=929	50	3	40	2	247	7
AT5G51070.1	ERD1, CLPD, SAG15 | Clp ATPase | chr5:20764479-20768481 FORWARD LENGTH=945	-	-	-	-	75	4
AT5G51360.1	| Transcription elongation factor (TFIIS) family protein | chr5:20871918-20872277 FORWARD LENGTH=119	24	1	-	-	-	-
AT5G51430.1	EYE | conserved oligomeric Golgi complex component-related / COG complex component-related | chr5:20887044-20890795 REVERSE LENGTH=836	-	-	68	1	-	-
AT5G51820.1	PGM, ATPGMP, PGM1, STF1 | phosphoglucomutase | chr5:21063531-21067933 REVERSE LENGTH=623	-	-	28	2	43	1
AT5G51970.1	| GroES-like zinc-binding alcohol dehydrogenase family protein | chr5:21111820-21113284 FORWARD LENGTH=364	-	-	-	-	386	5
AT5G52640.1	HSP81-1, ATHS83, HSP81.1, HSP83, ATHSP90.1, AtHsp90-1, HSP90.1 | heat shock protein 90.1 | chr5:21352542-21355147 FORWARD LENGTH=705	94	2	193	7	230	5
AT5G52650.1	| RNA binding Plectin/S10 domain-containing protein | chr5:21355781-21357003 REVERSE LENGTH=179	-	-	27	1	-	-
AT5G52920.1	PKP1, PKP-BETA1, PKP2 | plastidic pyruvate kinase beta subunit 1 | chr5:21463680-21466612 FORWARD LENGTH=579	-	-	37	2	-	-
AT5G53140.1	| Protein phosphatase 2C family protein | chr5:21549228-21552132 FORWARD LENGTH=420	-	-	26	2	66	1
AT5G53400.1	BOB1 | HSP20-like chaperones superfamily protein | chr5:21661588-21663383 FORWARD LENGTH=304	-	-	38	2	55	1
AT5G53460.3	GLT1 | NADH-dependent glutamate synthase 1 | chr5:21700518-21709629 FORWARD LENGTH=2208	-	-	-	-	28	2
AT5G53480.1	| ARM repeat superfamily protein | chr5:21714016-21716709 FORWARD LENGTH=870	29	1	462	7	518	7
AT5G53540.1	| P-loop containing nucleoside triphosphate hydrolases superfamily protein | chr5:21749561-21751099 REVERSE LENGTH=403	32	1	25	1	40	2
AT5G54160.1	ATOMT1, OMT1 | O-methyltransferase 1 | chr5:21982075-21984167 FORWARD LENGTH=363	137	4	367	5	756	12
AT5G54240.1	| Protein of unknown function (DUF1223) | chr5:22023339-22024461 REVERSE LENGTH=282	-	-	-	-	23	1
AT5G54430.1	ATPHOS32, PHOS32 | Adenine nucleotide alpha hydrolases-like superfamily protein | chr5:22097563-22099693 REVERSE LENGTH=242	-	-	32	2	35	1
AT5G54500.1	FQR1 | flavodoxin-like quinone reductase 1 | chr5:22124674-22126256 FORWARD LENGTH=204	-	-	114	1	227	5
AT5G54770.1	THI1, TZ, THI4 | thiazole biosynthetic enzyme, chloroplast (ARA6) (THI1) (THI4) | chr5:22246634-22247891 FORWARD LENGTH=349	-	-	-	-	108	2
AT5G54810.1	TSB1, TRPB, TRP2, ATTSB1 | tryptophan synthase beta-subunit 1 | chr5:22264805-22266738 REVERSE LENGTH=470	-	-	-	-	57	1
AT5G55110.1	| Stigma-specific Stig1 family protein | chr5:22367870-22368361 FORWARD LENGTH=163	-	-	21	1	21	1
AT5G55160.2	SUM2, SUMO 2, SUMO2, ATSUMO2 | small ubiquitin-like modifier 2 | chr5:22383747-22384772 REVERSE LENGTH=116	-	-	-	-	52	1
AT5G55230.1	ATMAP65-1, MAP65-1 | microtubule-associated proteins 65-1 | chr5:22402716-22405182 FORWARD LENGTH=587	-	-	-	-	47	1
AT5G55530.3	| Calcium-dependent lipid-binding (CaLB domain) family protein | chr5:22494439-22495656 FORWARD LENGTH=405	-	-	-	-	90	1
AT5G56000.1	Hsp81.4, AtHsp90.4 | HEAT SHOCK PROTEIN 81.4 | chr5:22677602-22680067 REVERSE LENGTH=699	231	7	602	13	1465	20
AT5G56010.1	HSP81-3, Hsp81.3, AtHsp90-3, AtHsp90.3 | heat shock protein 81-3 | chr5:22681410-22683911 FORWARD LENGTH=699	258	9	736	16	1860	25
AT5G56030.1	HSP81-2, ERD8, HSP90.2, AtHsp90.2 | heat shock protein 81-2 | chr5:22686923-22689433 FORWARD LENGTH=699	253	8	765	17	1870	25
AT5G56350.1	| Pyruvate kinase family protein | chr5:22820254-22822529 REVERSE LENGTH=498	104	3	213	5	699	9
AT5G56500.2	| TCP-1/cpn60 chaperonin family protein | chr5:22874058-22876966 FORWARD LENGTH=597	60	1	84	4	275	6
AT5G56600.1	PFN3, PRF3 | profilin 3 | chr5:22909882-22910821 REVERSE LENGTH=168	-	-	69	1	68	1
AT5G56630.1	PFK7 | phosphofructokinase 7 | chr5:22924311-22926728 FORWARD LENGTH=485	-	-	-	-	164	3
AT5G56950.1	NFA03, NFA3, NAP1;3 | nucleosome assembly protein 1;3 | chr5:23032618-23035299 FORWARD LENGTH=374	-	-	103	2	114	4
AT5G57035.1	| U-box domain-containing protein kinase family protein | chr5:23080743-23083819 FORWARD LENGTH=789	-	-	20	1	-	-
AT5G57350.1	AHA3, ATAHA3, HA3 | H(+)-ATPase 3 | chr5:23231208-23236381 REVERSE LENGTH=949	-	-	22	2	51	3
AT5G57380.1	VIN3 | Fibronectin type III domain-containing protein | chr5:23246538-23249289 REVERSE LENGTH=620	19	1	-	-	-	-
AT5G57440.1	GS1, GPP2 | Haloacid dehalogenase-like hydrolase (HAD) superfamily protein | chr5:23271518-23272900 REVERSE LENGTH=240	-	-	32	1	-	-
AT5G57850.1	| D-aminoacid aminotransferase-like PLP-dependent enzymes superfamily protein | chr5:23435548-23437287 REVERSE LENGTH=373	-	-	-	-	88	1
AT5G57870.1	eIFiso4G1 | MIF4G domain-containing protein / MA3 domain-containing protein | chr5:23439755-23443433 FORWARD LENGTH=780	61	2	113	3	185	7
AT5G58140.2	PHOT2, NPL1 | phototropin 2 | chr5:23524771-23529993 FORWARD LENGTH=915	-	-	50	3	45	1
AT5G58270.1	STA1, ATATM3, ATM3 | ABC transporter of the mitochondrion 3 | chr5:23562168-23567040 FORWARD LENGTH=728	20	1	-	-	-	-
AT5G58290.1	RPT3 | regulatory particle triple-A ATPase 3 | chr5:23569155-23571116 FORWARD LENGTH=408	32	2	185	2	218	6
AT5G58420.1	| Ribosomal protein S4 (RPS4A) family protein | chr5:23619599-23620896 FORWARD LENGTH=262	-	-	23	1	41	4
AT5G58490.1	| NAD(P)-binding Rossmann-fold superfamily protein | chr5:23643068-23644455 FORWARD LENGTH=324	-	-	-	-	22	1
AT5G58710.1	ROC7 | rotamase CYP 7 | chr5:23717840-23719495 FORWARD LENGTH=204	-	-	-	-	34	3
AT5G59290.1	UXS3, ATUXS3 | UDP-glucuronic acid decarboxylase 3 | chr5:23915814-23917953 REVERSE LENGTH=342	-	-	-	-	71	1
AT5G59420.1	ORP3C | OSBP(oxysterol binding protein)-related protein 3C | chr5:23961731-23964623 FORWARD LENGTH=457	-	-	-	-	31	1
AT5G59540.1	| 2-oxoglutarate (2OG) and Fe(II)-dependent oxygenase superfamily protein | chr5:23996293-23997576 REVERSE LENGTH=366	-	-	-	-	39	1
AT5G59880.1	ADF3 | actin depolymerizing factor 3 | chr5:24120382-24121628 FORWARD LENGTH=139	-	-	84	3	117	2
AT5G60160.1	| Zn-dependent exopeptidases superfamily protein | chr5:24223887-24226783 REVERSE LENGTH=477	-	-	186	1	84	1
AT5G60540.1	EMB2407, ATPDX2, PDX2 | pyridoxine biosynthesis 2 | chr5:24336874-24338647 REVERSE LENGTH=255	-	-	35	1	57	2
AT5G60670.1	| Ribosomal protein L11 family protein | chr5:24381066-24381566 REVERSE LENGTH=166	-	-	-	-	49	2
AT5G60790.1	ATGCN1, GCN1 | ABC transporter family protein | chr5:24453760-24455767 REVERSE LENGTH=595	-	-	-	-	97	4
AT5G60980.1	| Nuclear transport factor 2 (NTF2) family protein with RNA binding (RRM-RBD-RNP motifs) domain | chr5:24543988-24546027 FORWARD LENGTH=459	-	-	-	-	37	2
AT5G61170.1	| Ribosomal protein S19e family protein | chr5:24611158-24612202 FORWARD LENGTH=143	-	-	-	-	50	1
AT5G61410.2	RPE | D-ribulose-5-phosphate-3-epimerase | chr5:24684085-24685836 REVERSE LENGTH=281	-	-	154	1	26	1
AT5G61510.1	| GroES-like zinc-binding alcohol dehydrogenase family protein | chr5:24737084-24738975 REVERSE LENGTH=406	78	1	582	1	483	3
AT5G61780.1	Tudor2, AtTudor2, TSN2 | TUDOR-SN protein 2 | chr5:24822012-24826641 FORWARD LENGTH=985	-	-	45	1	169	7
AT5G61790.1	CNX1, ATCNX1 | calnexin 1 | chr5:24827394-24829642 REVERSE LENGTH=530	-	-	-	-	76	3
AT5G61970.1	| signal recognition particle-related / SRP-related | chr5:24888920-24893079 FORWARD LENGTH=605	-	-	53	1	283	1
AT5G62300.2	| Ribosomal protein S10p/S20e family protein | chr5:25021388-25022235 REVERSE LENGTH=124	-	-	35	1	-	-
AT5G62600.1	| ARM repeat superfamily protein | chr5:25123337-25132473 REVERSE LENGTH=958	-	-	-	-	19	1
AT5G62630.1	HIPL2 | hipl2 protein precursor | chr5:25143719-25146390 REVERSE LENGTH=696	20	1	-	-	-	-
AT5G62690.1	TUB2 | tubulin beta chain 2 | chr5:25181560-25183501 FORWARD LENGTH=450	1618	5	639	10	1318	16
AT5G62890.4	| Xanthine/uracil permease family protein | chr5:25243723-25246748 FORWARD LENGTH=476	-	-	-	-	20	2
AT5G63680.1	| Pyruvate kinase family protein | chr5:25490507-25492530 FORWARD LENGTH=510	40	1	74	2	208	5
AT5G63690.1	| Nucleic acid-binding, OB-fold-like protein | chr5:25492864-25493283 REVERSE LENGTH=139	51	1	-	-	34	1
AT5G63890.2	ATHDH, HISN8, HDH | histidinol dehydrogenase | chr5:25565600-25568104 REVERSE LENGTH=466	-	-	110	1	32	1
AT5G64040.1	PSAN | photosystem I reaction center subunit PSI-N, chloroplast, putative / PSI-N, putative (PSAN) | chr5:25628724-25629409 REVERSE LENGTH=171	61	2	140	3	204	4
AT5G64130.1	| cAMP-regulated phosphoprotein 19-related protein | chr5:25664547-25665339 REVERSE LENGTH=115	-	-	-	-	75	1
AT5G65010.2	ASN2 | asparagine synthetase 2 | chr5:25969224-25972278 FORWARD LENGTH=579	113	6	312	9	475	12
AT5G65020.1	ANNAT2 | annexin 2 | chr5:25973915-25975554 FORWARD LENGTH=317	-	-	-	-	99	3
AT5G65165.1	SDH2-3 | succinate dehydrogenase 2-3 | chr5:26034515-26035922 REVERSE LENGTH=309	-	-	-	-	25	1
AT5G65430.1	GRF8, 14-3-3KAPPA, GF14 KAPPA | general regulatory factor 8 | chr5:26148546-26150255 REVERSE LENGTH=248	34	3	387	5	390	7
AT5G65440.3	| unknown protein; INVOLVED IN: biological_process unknown; EXPRESSED IN: 22 plant structures; EXPRESSED DURING: 13 growth stages; BEST Arabidopsis thaliana protein match is: unknown protein (TAIR:AT4G24610.1). | chr5:26152015-26156896 FORWARD LENG	44	2	-	-	-	-
AT5G65620.1	| Zincin-like metalloproteases family protein | chr5:26221951-26225784 FORWARD LENGTH=791	-	-	-	-	34	3
AT5G66040.1	STR16 | sulfurtransferase protein 16 | chr5:26410557-26411139 FORWARD LENGTH=120	-	-	67	1	93	2
AT5G66190.1	ATLFNR1, FNR1 | ferredoxin-NADP(+)-oxidoreductase 1 | chr5:26451203-26453012 REVERSE LENGTH=360	51	2	-	-	30	2
AT5G66570.1	PSBO-1, OEE1, OEE33, OE33, PSBO1, MSP-1 | PS II oxygen-evolving complex 1 | chr5:26568744-26570124 FORWARD LENGTH=332	112	4	69	2	102	4
AT5G67170.1	| SEC-C motif-containing protein / OTU-like cysteine protease family protein | chr5:26799851-26801763 FORWARD LENGTH=375	-	-	22	2	47	1
ATCG00020.1	PSBA | photosystem II reaction center protein A | chrC:383-1444 REVERSE LENGTH=353	79	1	32	1	-	-
ATCG00120.1	ATPA | ATP synthase subunit alpha | chrC:9938-11461 REVERSE LENGTH=507	294	7	398	9	361	9
ATCG00130.1	ATPF | ATPase, F0 complex, subunit B/B', bacterial/chloroplast | chrC:11529-12798 REVERSE LENGTH=184	-	-	36	1	49	1
ATCG00270.1	PSBD | photosystem II reaction center protein D | chrC:32711-33772 FORWARD LENGTH=353	44	2	-	-	80	2
ATCG00280.1	PSBC | photosystem II reaction center protein C | chrC:33720-35141 FORWARD LENGTH=473	111	3	-	-	84	3
ATCG00340.1	PSAB | Photosystem I, PsaA/PsaB protein | chrC:37375-39579 REVERSE LENGTH=734	-	-	29	1	29	1
ATCG00380.1	RPS4 | chloroplast ribosomal protein S4 | chrC:45223-45828 REVERSE LENGTH=201	-	-	-	-	23	2
ATCG00470.1	ATPE | ATP synthase epsilon chain | chrC:52265-52663 REVERSE LENGTH=132	-	-	146	1	-	-
ATCG00480.1	ATPB, PB | ATP synthase subunit beta | chrC:52660-54156 REVERSE LENGTH=498	513	9	754	11	1773	18
ATCG00490.1	RBCL | ribulose-bisphosphate carboxylases | chrC:54958-56397 FORWARD LENGTH=479	6621	16	9344	18	10442	20
ATCG00680.1	PSBB | photosystem II reaction center protein B | chrC:72371-73897 FORWARD LENGTH=508	-	-	-	-	452	5
ATCG00770.1	RPS8 | ribosomal protein S8 | chrC:80068-80472 REVERSE LENGTH=134	-	-	25	1	76	1
ATCG00780.1	RPL14 | ribosomal protein L14 | chrC:80696-81064 REVERSE LENGTH=122	-	-	-	-	73	1
ATCG00790.1	RPL16 | ribosomal protein L16 | chrC:81189-82652 REVERSE LENGTH=135	-	-	-	-	35	2
ATCG00800.1	| structural constituent of ribosome | chrC:82826-83482 REVERSE LENGTH=218	-	-	-	-	77	1
ATCG00830.1	RPL2.1 | ribosomal protein L2 | chrC:84337-85843 REVERSE LENGTH=274	-	-	-	-	191	3
ATCG01060.1	PSAC | iron-sulfur cluster binding;electron carriers;4 iron, 4 sulfur cluster binding | chrC:117318-117563 REVERSE LENGTH=81	-	-	-	-	58	1
N/A	Not assigned	0	5872	0	9615	0	7242

## Sheet: AtLSM8
		1st purification		2nd purification		3rd purification
AGI no.	Description	score	peptides no.	score	peptides no.	score	peptides no.
AT1G65700.2	| Small nuclear ribonucleoprotein family protein | chr1:24434463-24435870 REVERSE LENGTH=98	3221	7	8224	6	10002	6
AT2G39730.1	RCA | rubisco activase | chr2:16570951-16573345 REVERSE LENGTH=474	2175	21	2967	26	2520	21
AT3G08590.2	| Phosphoglycerate mutase, 2,3-bisphosphoglycerate-independent | chr3:2608683-2611237 REVERSE LENGTH=560	1911	30	2892	29	2247	28
AT1G09780.1	| Phosphoglycerate mutase, 2,3-bisphosphoglycerate-independent | chr1:3165550-3167812 REVERSE LENGTH=557	443	9	766	11	448	8
ATCG00490.1	RBCL | ribulose-bisphosphate carboxylases | chrC:54958-56397 FORWARD LENGTH=479	1640	18	15975	23	14407	21
AT5G26000.2	TGG1, BGLU38 | thioglucoside glucohydrolase 1 | chr5:9080009-9082347 REVERSE LENGTH=456	1537	18	636	15	421	13
AT5G48375.1	TGG3, BGLU39 | thioglucoside glucosidase 3 | chr5:19601303-19603883 REVERSE LENGTH=439	-	-	27	2	25	2
AT1G51490.1	BGLU36 | beta glucosidase 36 | chr1:19094888-19097452 FORWARD LENGTH=484	-	-	27	2	25	2
AT5G02500.1	HSC70-1, HSP70-1, AT-HSC70-1, HSC70 | heat shock cognate protein 70-1 | chr5:554055-556334 REVERSE LENGTH=651	1132	21	2354	23	1321	21
AT3G09440.2	| Heat shock protein 70 (Hsp 70) family protein | chr3:2903434-2905632 REVERSE LENGTH=649	824	17	1255	14	700	17
AT3G12580.1	HSP70, ATHSP70 | heat shock protein 70 | chr3:3991487-3993689 REVERSE LENGTH=650	562	13	949	13	739	15
AT5G02490.1	| Heat shock protein 70 (Hsp 70) family protein | chr5:550296-552565 REVERSE LENGTH=653	561	12	973	14	774	13
AT4G37910.1	mtHsc70-1 | mitochondrial heat shock protein 70-1 | chr4:17825368-17828099 REVERSE LENGTH=682	37	3	32	1	-	-
AT5G42020.1	BIP, BIP2 | Heat shock protein 70 (Hsp 70) family protein | chr5:16807697-16810480 REVERSE LENGTH=668	261	8	448	7	139	2
AT1G16030.1	Hsp70b | heat shock protein 70B | chr1:5502386-5504326 REVERSE LENGTH=646	189	2	389	5	188	5
AT5G28540.1	BIP1 | heat shock protein 70 (Hsp 70) family protein | chr5:10540665-10543274 REVERSE LENGTH=669	187	7	549	7	281	3
AT3G16420.3	PBP1 | PYK10-binding protein 1 | chr3:5579560-5580674 FORWARD LENGTH=298	1099	13	1709	13	1350	12
AT3G16430.2	JAL31 | jacalin-related lectin 31 | chr3:5581830-5582959 FORWARD LENGTH=296	448	5	454	5	517	4
AT3G16460.2	| Mannose-binding lectin superfamily protein | chr3:5593029-5595522 FORWARD LENGTH=705	168	5	496	12	443	9
AT3G16410.1	NSP4 | nitrile specifier protein 4 | chr3:5572145-5574359 FORWARD LENGTH=619	164	5	284	9	349	10
AT3G16400.2	ATMLP-470 | nitrile specifier protein 1 | chr3:5566516-5568330 FORWARD LENGTH=470	164	5	284	10	483	11
AT2G39310.3	| jacalin-related lectin 22 | chr2:16414262-16416323 REVERSE LENGTH=458	107	2	177	4	97	2
AT5G09650.1	AtPPa6, PPa6 | pyrophosphorylase 6 | chr5:2991331-2993117 REVERSE LENGTH=300	1035	15	611	9	378	8
AT5G14740.2	CA2, CA18, BETA CA2 | carbonic anhydrase 2 | chr5:4760536-4762382 FORWARD LENGTH=259	979	15	2112	14	2325	14
AT3G01500.2	CA1 | carbonic anhydrase 1 | chr3:194853-197873 REVERSE LENGTH=347	786	10	1437	14	1699	12
AT3G12780.1	PGK1 | phosphoglycerate kinase 1 | chr3:4061127-4063140 REVERSE LENGTH=481	976	17	2304	18	1482	16
AT1G56190.2	| Phosphoglycerate kinase family protein | chr1:21028622-21030454 FORWARD LENGTH=405	183	9	637	11	486	8
AT1G79550.2	PGK | phosphoglycerate kinase | chr1:29924347-29926295 REVERSE LENGTH=401	172	5	684	8	731	9
ATCG00480.1	ATPB, PB | ATP synthase subunit beta | chrC:52660-54156 REVERSE LENGTH=498	944	15	1617	18	1329	15
AT5G08690.1	| ATP synthase alpha/beta family protein | chr5:2825739-2828352 FORWARD LENGTH=556	71	2	-	-	39	2
AT3G04120.1	GAPC, GAPC-1, GAPC1 | glyceraldehyde-3-phosphate dehydrogenase C subunit 1 | chr3:1081077-1083131 FORWARD LENGTH=338	924	16	2919	17	2957	17
AT1G13440.1	GAPC-2, GAPC2 | glyceraldehyde-3-phosphate dehydrogenase C2 | chr1:4608465-4610494 REVERSE LENGTH=338	854	14	2974	17	2897	17
AT3G60750.2	| Transketolase | chr3:22454004-22456824 FORWARD LENGTH=740	909	17	1785	19	1238	18
AT5G56030.1	HSP81-2, ERD8, HSP90.2, AtHsp90.2 | heat shock protein 81-2 | chr5:22686923-22689433 FORWARD LENGTH=699	896	16	1411	23	1375	23
AT5G56010.1	HSP81-3, Hsp81.3, AtHsp90-3, AtHsp90.3 | heat shock protein 81-3 | chr5:22681410-22683911 FORWARD LENGTH=699	896	16	1374	23	1351	22
AT5G56000.1	Hsp81.4, AtHsp90.4 | HEAT SHOCK PROTEIN 81.4 | chr5:22677602-22680067 REVERSE LENGTH=699	535	12	1081	20	1080	18
AT5G52640.1	HSP81-1, ATHS83, HSP81.1, HSP83, ATHSP90.1, AtHsp90-1, HSP90.1 | heat shock protein 90.1 | chr5:21352542-21355147 FORWARD LENGTH=705	137	5	272	5	244	6
AT3G52930.1	| Aldolase superfamily protein | chr3:19627383-19628874 REVERSE LENGTH=358	806	17	1386	15	1623	15
AT2G36460.1	| Aldolase superfamily protein | chr2:15296929-15298387 REVERSE LENGTH=358	488	12	780	8	794	8
AT5G03690.2	| Aldolase superfamily protein | chr5:963389-964982 REVERSE LENGTH=359	260	6	315	3	368	4
AT4G26530.1	| Aldolase superfamily protein | chr4:13391566-13392937 FORWARD LENGTH=358	227	5	293	7	168	7
AT4G35630.1	PSAT | phosphoserine aminotransferase | chr4:16904205-16905497 FORWARD LENGTH=430	757	16	1389	18	1278	16
AT2G17630.1	| Pyridoxal phosphate (PLP)-dependent transferases superfamily protein | chr2:7666637-7667905 FORWARD LENGTH=422	458	12	815	14	707	13
AT5G62690.1	TUB2 | tubulin beta chain 2 | chr5:25181560-25183501 FORWARD LENGTH=450	755	12	1579	19	1085	14
AT5G44340.1	TUB4 | tubulin beta chain 4 | chr5:17859442-17860994 REVERSE LENGTH=444	704	12	1735	18	1735	15
AT4G20890.1	TUB9 | tubulin beta-9 chain | chr4:11182218-11183840 FORWARD LENGTH=444	683	10	1646	18	1488	14
AT1G20010.1	TUB5 | tubulin beta-5 chain | chr1:6938033-6940481 REVERSE LENGTH=449	666	10	1228	18	1532	18
AT1G75780.1	TUB1 | tubulin beta-1 chain | chr1:28451378-28453602 REVERSE LENGTH=447	624	8	935	14	1001	12
AT2G29550.1	TUB7 | tubulin beta-7 chain | chr2:12644258-12645932 REVERSE LENGTH=449	579	13	1371	18	844	10
AT5G23860.1	TUB8 | tubulin beta 8 | chr5:8042962-8044528 FORWARD LENGTH=449	557	9	1340	15	857	10
AT5G12250.1	TUB6 | beta-6 tubulin | chr5:3961317-3962971 REVERSE LENGTH=449	533	8	914	14	761	10
AT4G24270.1	EMB140 | EMBRYO DEFECTIVE 140 | chr4:12581765-12587293 REVERSE LENGTH=816	745	22	1303	27	1435	28
AT4G13940.1	HOG1, EMB1395, SAHH1, MEE58, ATSAHH1 | S-adenosyl-L-homocysteine hydrolase | chr4:8054931-8056676 FORWARD LENGTH=485	716	15	3485	25	3044	25
AT3G23810.1	SAHH2, ATSAHH2 | S-adenosyl-l-homocysteine (SAH) hydrolase 2 | chr3:8588013-8589671 REVERSE LENGTH=485	359	10	2536	18	2056	19
AT5G17920.1	ATCIMS, ATMETS, ATMS1 | Cobalamin-independent synthase family protein | chr5:5935771-5939195 FORWARD LENGTH=765	716	14	2194	24	2053	23
AT3G03780.2	ATMS2, MS2 | methionine synthase 2 | chr3:957602-960740 FORWARD LENGTH=765	459	9	1452	18	999	14
AT3G44310.1	NIT1, ATNIT1, NITI | nitrilase 1 | chr3:15986901-15988841 FORWARD LENGTH=346	704	11	4154	13	2762	13
AT3G44310.2	NIT1, ATNIT1, NITI | nitrilase 1 | chr3:15987988-15988841 FORWARD LENGTH=224	302	6	2627	7	938	6
AT3G44300.1	NIT2, AtNIT2 | nitrilase 2 | chr3:15983351-15985172 FORWARD LENGTH=339	237	3	1200	4	658	3
AT3G44320.1	NIT3, AtNIT3 | nitrilase 3 | chr3:15993419-15995493 FORWARD LENGTH=346	412	6	1900	5	1697	6
AT3G18780.2	ACT2, DER1, LSR2, ENL2 | actin 2 | chr3:6475535-6476832 FORWARD LENGTH=377	667	17	1859	23	1557	21
AT5G09810.1	ACT7 | actin 7 | chr5:3052809-3054220 FORWARD LENGTH=377	485	16	1517	20	1258	18
AT3G12110.1	ACT11 | actin-11 | chr3:3858116-3859609 FORWARD LENGTH=377	292	11	561	13	677	12
AT2G42100.1	| Actin-like ATPase superfamily protein | chr2:17560211-17561945 FORWARD LENGTH=378	240	5	219	8	243	6
AT2G37620.1	ACT1, AAc1 | actin 1 | chr2:15779761-15781241 FORWARD LENGTH=377	228	11	328	12	271	11
AT2G03870.2	| Small nuclear ribonucleoprotein family protein | chr2:1180306-1181256 FORWARD LENGTH=99	659	10	650	5	427	5
AT3G09260.1	PYK10, PSR3.1, BGLU23, LEB | Glycosyl hydrolase superfamily protein | chr3:2840657-2843730 REVERSE LENGTH=524	651	13	1019	13	767	12
AT1G66280.1	BGLU22 | Glycosyl hydrolase superfamily protein | chr1:24706759-24709737 REVERSE LENGTH=524	197	5	70	5	138	6
AT1G66270.1	BGLU21 | Glycosyl hydrolase superfamily protein | chr1:24700110-24702995 REVERSE LENGTH=524	134	5	227	9	140	5
AT1G52400.1	BGL1, BGLU18, ATBG1 | beta glucosidase 18 | chr1:19515250-19517930 FORWARD LENGTH=528	65	2	82	5	35	4
AT1G26630.1	FBR12, ATELF5A-2, ELF5A-2 | Eukaryotic translation initiation factor 5A-1 (eIF-5A 1) protein | chr1:9205968-9207098 FORWARD LENGTH=159	625	7	974	5	560	4
AT1G69410.1	ATELF5A-3, ELF5A-3 | eukaryotic elongation factor 5A-3 | chr1:26089301-26090194 FORWARD LENGTH=158	219	4	215	3	122	2
AT3G26650.1	GAPA, GAPA-1 | glyceraldehyde 3-phosphate dehydrogenase A subunit | chr3:9795226-9796848 FORWARD LENGTH=396	621	12	1216	15	1633	17
AT1G12900.3	GAPA-2 | glyceraldehyde 3-phosphate dehydrogenase A subunit 2 | chr1:4392634-4393850 REVERSE LENGTH=350	579	12	1006	11	1425	13
AT1G42970.1	GAPB | glyceraldehyde-3-phosphate dehydrogenase B subunit | chr1:16127552-16129584 FORWARD LENGTH=447	541	13	681	12	691	14
AT1G12900.2	GAPA-2 | glyceraldehyde 3-phosphate dehydrogenase A subunit 2 | chr1:4392634-4393747 REVERSE LENGTH=317	531	9	936	11	1360	13
AT1G07890.8	APX1, MEE6, CS1, ATAPX1, ATAPX01 | ascorbate peroxidase 1 | chr1:2438005-2439435 FORWARD LENGTH=250	620	12	940	11	1005	15
AT4G08390.3	SAPX | stromal ascorbate peroxidase | chr4:5314999-5317071 FORWARD LENGTH=371	139	4	198	3	86	2
AT5G35630.3	GS2, GLN2, ATGSL1 | glutamine synthetase 2 | chr5:13831220-13833239 FORWARD LENGTH=430	599	10	989	10	705	11
AT1G66200.1	ATGSR2, GSR2, GLN1;2 | glutamine synthase clone F11 | chr1:24655520-24657520 REVERSE LENGTH=356	398	5	777	10	647	9
AT5G19510.1	| Translation elongation factor EF1B/ribosomal protein S6 family protein | chr5:6581854-6583137 REVERSE LENGTH=224	584	8	602	7	441	8
AT1G30230.2	| Glutathione S-transferase, C-terminal-like;Translation elongation factor EF1B/ribosomal protein S6 | chr1:10639286-10640601 FORWARD LENGTH=260	238	6	538	8	718	7
AT2G18110.1	| Translation elongation factor EF1B/ribosomal protein S6 family protein | chr2:7872636-7873713 FORWARD LENGTH=231	141	4	124	4	116	3
AT5G12110.1	| Glutathione S-transferase, C-terminal-like;Translation elongation factor EF1B/ribosomal protein S6 | chr5:3914483-3915732 FORWARD LENGTH=228	105	3	149	1	171	1
AT4G10320.1	| tRNA synthetase class I (I, L, M and V) family protein | chr4:6397526-6404509 REVERSE LENGTH=1190	580	10	836	17	351	13
AT2G43810.2	| Small nuclear ribonucleoprotein family protein | chr2:18149725-18150879 FORWARD LENGTH=91	578	5	1090	7	702	7
AT3G59810.1	| Small nuclear ribonucleoprotein family protein | chr3:22096841-22097666 FORWARD LENGTH=91	341	6	765	6	951	5
AT1G56070.1	LOS1 | Ribosomal protein S5/Elongation factor G/III/V family protein | chr1:20968245-20971077 REVERSE LENGTH=843	573	11	1746	26	1760	26
AT3G12915.1	| Ribosomal protein S5/Elongation factor G/III/V family protein | chr3:4112999-4115708 FORWARD LENGTH=820	253	5	414	12	455	11
AT1G76860.1	| Small nuclear ribonucleoprotein family protein | chr1:28854594-28855637 REVERSE LENGTH=98	571	8	247	4	178	4
AT5G53480.1	| ARM repeat superfamily protein | chr5:21714016-21716709 FORWARD LENGTH=870	181	2	309	8	149	5
AT1G21190.1	| Small nuclear ribonucleoprotein family protein | chr1:7419989-7420856 REVERSE LENGTH=97	75	4	160	3	106	3
AT4G21280.1	PSBQ, PSBQA, PSBQ-1 | photosystem II subunit QA | chr4:11334446-11335587 FORWARD LENGTH=223	536	8	215	7	290	6
AT4G05180.1	PSBQ, PSBQ-2, PSII-Q | photosystem II subunit Q-2 | chr4:2672093-2673170 REVERSE LENGTH=230	253	6	245	5	296	5
AT1G07940.1	| GTP binding Elongation factor Tu family protein | chr1:2463350-2464792 REVERSE LENGTH=449	526	15	2496	19	3029	17
AT1G67090.1	RBCS1A | ribulose bisphosphate carboxylase small chain 1A | chr1:25048465-25049249 REVERSE LENGTH=180	514	10	762	9	566	10
AT5G38420.1	| Ribulose bisphosphate carboxylase (small chain) family protein | chr5:15381203-15381978 REVERSE LENGTH=181	474	9	733	10	542	10
AT5G38430.1	| Ribulose bisphosphate carboxylase (small chain) family protein | chr5:15384350-15385155 REVERSE LENGTH=181	390	9	638	8	463	10
AT4G20360.1	ATRAB8D, ATRABE1B, RABE1b | RAB GTPase homolog E1B | chr4:10990036-10991466 FORWARD LENGTH=476	502	8	954	12	447	8
AT1G19570.1	DHAR1, ATDHAR1, DHAR5 | dehydroascorbate reductase | chr1:6773462-6774413 REVERSE LENGTH=213	486	11	501	10	511	9
AT4G14960.2	TUA6 | Tubulin/FtsZ family protein | chr4:8548769-8550319 REVERSE LENGTH=450	479	11	799	14	1130	15
AT1G04820.1	TUA4, TOR2 | tubulin alpha-4 chain | chr1:1356421-1358266 REVERSE LENGTH=450	479	11	802	14	1126	15
AT5G19780.1	TUA5 | tubulin alpha-5 | chr5:6687212-6688926 FORWARD LENGTH=450	399	11	888	14	797	13
AT1G64740.1	TUA1 | alpha-1 tubulin | chr1:24050114-24052296 FORWARD LENGTH=450	94	4	173	4	210	5
AT3G09840.1	CDC48, ATCDC48, CDC48A | cell division cycle 48 | chr3:3019494-3022832 FORWARD LENGTH=809	467	13	1431	21	996	15
AT1G54270.1	EIF4A-2 | eif4a-2 | chr1:20260495-20262018 FORWARD LENGTH=412	453	6	1165	12	777	13
AT3G13920.1	EIF4A1, RH4, TIF4A1 | eukaryotic translation initiation factor 4A1 | chr3:4592635-4594128 REVERSE LENGTH=412	453	6	1242	15	831	15
AT1G54270.2	EIF4A-2 | eif4a-2 | chr1:20260495-20262018 FORWARD LENGTH=407	335	5	977	12	748	13
AT3G13920.4	EIF4A1 | eukaryotic translation initiation factor 4A1 | chr3:4592635-4594128 REVERSE LENGTH=407	335	5	1055	15	802	15
AT1G72730.1	| DEA(D/H)-box RNA helicase family protein | chr1:27378040-27379593 REVERSE LENGTH=414	453	5	923	11	763	11
AT4G12780.1	| Chaperone DnaJ-domain superfamily protein | chr4:7512200-7516655 FORWARD LENGTH=904	-	-	38	1	41	2
AT5G20720.3	CPN20 | chaperonin 20 | chr5:7015015-7016354 FORWARD LENGTH=253	429	9	234	6	241	5
AT1G11860.3	| Glycine cleavage T-protein family | chr1:4001801-4003245 FORWARD LENGTH=408	419	10	403	8	293	8
AT5G48870.1	SAD1 | Small nuclear ribonucleoprotein family protein | chr5:19813407-19814362 FORWARD LENGTH=88	418	6	444	4	434	4
AT4G38740.1	ROC1 | rotamase CYP 1 | chr4:18083620-18084138 REVERSE LENGTH=172	415	7	510	8	679	8
AT5G22300.1	NIT4, AtNIT4 | nitrilase 4 | chr5:7379401-7381764 FORWARD LENGTH=355	-	-	321	2	369	1
AT4G24280.1	cpHsc70-1 | chloroplast heat shock protein 70-1 | chr4:12590094-12593437 FORWARD LENGTH=718	408	11	385	11	143	6
AT5G49910.1	CPHSC70-2EAT SHOCK PROTEIN 70-2, HSC70-7, cpHsc70-2 | chloroplast heat shock protein 70-2 | chr5:20303470-20306295 FORWARD LENGTH=718	334	9	375	11	166	8
AT2G30860.1	ATGSTF9, GLUTTR, ATGSTF7, GSTF9 | glutathione S-transferase PHI 9 | chr2:13139132-13140057 FORWARD LENGTH=215	408	6	393	8	571	8
AT2G30870.1	ATGSTF10, ERD13, ATGSTF4, GSTF10 | glutathione S-transferase PHI 10 | chr2:13141490-13142392 FORWARD LENGTH=215	163	2	185	4	235	5
AT1G53240.1	mMDH1 | Lactate/malate dehydrogenase family protein | chr1:19854966-19856802 REVERSE LENGTH=341	404	5	878	9	522	7
AT3G47520.1	MDH | malate dehydrogenase | chr3:17513657-17514868 FORWARD LENGTH=403	56	1	224	4	88	3
AT4G33010.1	AtGLDP1, GLDP1 | glycine decarboxylase P-protein 1 | chr4:15926852-15931150 REVERSE LENGTH=1037	402	12	420	14	259	10
AT2G26080.1	AtGLDP2, GLDP2 | glycine decarboxylase P-protein 2 | chr2:11109330-11113786 REVERSE LENGTH=1044	140	5	254	9	139	6
AT3G17820.1	ATGSKB6, GLN1.3, GLN1;3 | glutamine synthetase 1.3 | chr3:6097503-6099408 FORWARD LENGTH=354	60	3	84	5	67	5
AT5G37600.1	ATGSR1, GLN1;1, GSR 1, ATGLN1;1 | glutamine synthase clone R1 | chr5:14933574-14935656 REVERSE LENGTH=356	282	3	439	7	265	7
AT1G13930.3	| Involved in response to salt stress. Knockout mutants are hypersensitive to salt stress. | chr1:4761091-4761558 FORWARD LENGTH=155	394	8	375	5	534	4
AT2G31390.1	| pfkB-like carbohydrate kinase family protein | chr2:13383635-13386116 REVERSE LENGTH=325	389	9	706	11	594	12
AT3G55440.1	ATCTIMC, TPI, CYTOTPI | triosephosphate isomerase | chr3:20553794-20556078 FORWARD LENGTH=254	366	8	913	12	761	9
AT2G21170.1	TIM, PDTPI | triosephosphate isomerase | chr2:9071047-9073106 REVERSE LENGTH=315	192	4	240	7	221	4
AT4G34870.1	ROC5, ATCYP1 | rotamase cyclophilin 5 | chr4:16614451-16614969 FORWARD LENGTH=172	366	7	575	10	390	10
AT2G16600.1	ROC3 | rotamase CYP 3 | chr2:7200862-7201383 FORWARD LENGTH=173	264	6	1139	9	347	6
AT2G16600.2	ROC3 | rotamase CYP 3 | chr2:7200862-7201383 FORWARD LENGTH=151	255	5	1030	7	231	5
AT1G57720.1	| Translation elongation factor EF1B, gamma chain | chr1:21377873-21380114 FORWARD LENGTH=413	362	9	841	14	798	12
AT1G09640.1	| Translation elongation factor EF1B, gamma chain | chr1:3120162-3122152 FORWARD LENGTH=414	331	6	985	12	864	12
AT3G17390.1	MTO3, SAMS3, MAT4 | S-adenosylmethionine synthetase family protein | chr3:5952484-5953665 REVERSE LENGTH=393	355	11	2382	16	2436	18
AT4G01850.1	SAM-2, MAT2, SAM2, AtSAM2 | S-adenosylmethionine synthetase 2 | chr4:796298-797479 REVERSE LENGTH=393	300	10	1528	15	1770	12
AT1G02500.2	SAM1, SAM-1, MAT1, AtSAM1 | S-adenosylmethionine synthetase 1 | chr1:519037-520218 FORWARD LENGTH=393	297	10	1484	14	1850	13
AT2G36880.2	MAT3 | methionine adenosyltransferase 3 | chr2:15479721-15480893 REVERSE LENGTH=390	285	10	2381	17	2495	15
AT1G20440.1	COR47, RD17, AtCOR47 | cold-regulated 47 | chr1:7084722-7085664 REVERSE LENGTH=265	351	9	695	7	666	7
AT1G76180.2	ERD14 | Dehydrin family protein | chr1:28587013-28587657 REVERSE LENGTH=185	154	7	234	6	174	6
AT3G03530.1	NPC4 | non-specific phospholipase C4 | chr3:842686-844970 REVERSE LENGTH=538	351	7	34	2	49	2
AT3G03540.1	NPC5 | non-specific phospholipase C5 | chr3:846350-848297 REVERSE LENGTH=521	84	1	25	1	-	-
AT1G62380.1	ACO2, ATACO2 | ACC oxidase 2 | chr1:23082340-23084068 FORWARD LENGTH=320	346	6	183	5	185	2
AT1G05010.1	EFE, ACO4, EAT1 | ethylene-forming enzyme | chr1:1431419-1432695 REVERSE LENGTH=323	283	3	175	4	-	-
AT1G12010.1	| 2-oxoglutarate (2OG) and Fe(II)-dependent oxygenase superfamily protein | chr1:4056274-4057670 FORWARD LENGTH=320	66	1	75	2	-	-
AT2G01520.1	MLP328 | MLP-like protein 328 | chr2:235992-236881 FORWARD LENGTH=151	346	10	304	7	325	6
AT4G23670.1	| Polyketide cyclase/dehydrase and lipid transport superfamily protein | chr4:12332846-12333656 REVERSE LENGTH=151	225	10	420	9	347	7
AT2G01530.1	MLP329 | MLP-like protein 329 | chr2:239815-240349 FORWARD LENGTH=151	161	5	326	6	234	5
AT3G26460.1	| Polyketide cyclase/dehydrase and lipid transport superfamily protein | chr3:9684053-9684607 REVERSE LENGTH=152	144	5	110	5	80	4
AT3G26450.1	| Polyketide cyclase/dehydrase and lipid transport superfamily protein | chr3:9681593-9683299 REVERSE LENGTH=152	144	5	110	5	80	5
AT4G23680.1	| Polyketide cyclase/dehydrase and lipid transport superfamily protein | chr4:12336416-12337417 REVERSE LENGTH=151	100	3	152	2	118	1
AT5G11670.1	ATNADP-ME2, NADP-ME2 | NADP-malic enzyme 2 | chr5:3754456-3758040 FORWARD LENGTH=588	337	6	1284	14	947	15
AT1G79750.1	ATNADP-ME4, NADP-ME4 | NADP-malic enzyme 4 | chr1:30007655-30011179 REVERSE LENGTH=646	-	-	61	2	66	1
AT2G19900.1	ATNADP-ME1, NADP-ME1 | NADP-malic enzyme 1 | chr2:8592106-8595403 REVERSE LENGTH=581	-	-	61	1	66	3
AT3G23600.1	| alpha/beta-Hydrolases superfamily protein | chr3:8473833-8475655 FORWARD LENGTH=239	330	6	399	4	159	3
AT3G26060.2	ATPRX Q | Thioredoxin superfamily protein | chr3:9524807-9526123 FORWARD LENGTH=217	324	7	115	5	79	4
AT5G66570.1	PSBO-1, OEE1, OEE33, OE33, PSBO1, MSP-1 | PS II oxygen-evolving complex 1 | chr5:26568744-26570124 FORWARD LENGTH=332	323	9	240	7	124	4
AT3G50820.1	PSBO2, PSBO-2, OEC33 | photosystem II subunit O-2 | chr3:18891008-18892311 REVERSE LENGTH=331	235	7	158	4	124	4
AT5G27720.1	emb1644 | Small nuclear ribonucleoprotein family protein | chr5:9815904-9817304 FORWARD LENGTH=129	322	7	227	7	240	6
AT1G06680.2	PSBP-1, OEE2, PSII-P | photosystem II subunit P-1 | chr1:2048076-2049186 FORWARD LENGTH=219	317	4	651	4	537	3
AT1G32470.1	| Single hybrid motif superfamily protein | chr1:11739479-11740246 REVERSE LENGTH=166	315	3	412	4	246	3
AT2G35370.1	GDCH | glycine decarboxylase complex H | chr2:14891239-14892050 FORWARD LENGTH=165	309	3	439	4	233	3
AT1G79340.1	AtMC4, MC4 | metacaspase 4 | chr1:29842849-29844368 FORWARD LENGTH=418	308	7	490	7	446	6
AT1G79920.2	| Heat shock protein 70 (Hsp 70) family protein | chr1:30058935-30062224 REVERSE LENGTH=831	307	5	592	15	374	11
AT1G79930.2	HSP91 | heat shock protein 91 | chr1:30063924-30067067 REVERSE LENGTH=789	307	5	555	14	501	13
AT1G65930.1	cICDH | cytosolic NADP+-dependent isocitrate dehydrogenase | chr1:24539088-24541861 FORWARD LENGTH=410	302	5	1363	15	926	15
AT1G54340.1	ICDH | isocitrate dehydrogenase | chr1:20283520-20286506 FORWARD LENGTH=416	-	-	140	2	84	4
AT3G62410.1	CP12-2, CP12 | CP12 domain-containing protein 2 | chr3:23091006-23091401 FORWARD LENGTH=131	302	2	124	1	160	1
AT2G47730.1	ATGSTF8, ATGSTF5, GST6, GSTF8 | glutathione S-transferase phi 8 | chr2:19558213-19559266 FORWARD LENGTH=263	291	9	496	10	357	9
AT4G02520.1	ATGSTF2, ATPM24.1, ATPM24, GST2, GSTF2 | glutathione S-transferase PHI 2 | chr4:1110673-1111531 REVERSE LENGTH=212	172	7	697	12	349	10
AT1G32060.1	PRK | phosphoribulokinase | chr1:11532668-11534406 FORWARD LENGTH=395	287	7	316	7	222	6
AT5G63400.1	ADK1 | adenylate kinase 1 | chr5:25393274-25394817 REVERSE LENGTH=246	282	5	68	1	109	4
AT4G37800.1	XTH7 | xyloglucan endotransglucosylase/hydrolase 7 | chr4:17775703-17777372 REVERSE LENGTH=293	277	6	518	10	266	5
AT4G24770.1	RBP31, ATRBP31, CP31, ATRBP33 | 31-kDa RNA binding protein | chr4:12766223-12767952 REVERSE LENGTH=329	276	4	38	1	23	1
AT2G36530.1	LOS2, ENO2 | Enolase | chr2:15321081-15323786 REVERSE LENGTH=444	273	9	989	14	1290	16
AT1G74030.1	ENO1 | enolase 1 | chr1:27839465-27841901 REVERSE LENGTH=477	-	-	-	-	34	3
AT1G72150.1	PATL1 | PATELLIN 1 | chr1:27148558-27150652 FORWARD LENGTH=573	273	7	264	9	136	6
AT1G22530.1	PATL2 | PATELLIN 2 | chr1:7955773-7958326 REVERSE LENGTH=683	130	9	183	9	136	8
AT1G03330.1	| Small nuclear ribonucleoprotein family protein | chr1:818161-819297 REVERSE LENGTH=93	272	9	2072	11	2136	9
AT3G14070.1	CAX9, CCX3, ATCCX3 | cation exchanger 9 | chr3:4661143-4663074 REVERSE LENGTH=643	-	-	24	2	30	1
AT4G22670.1	AtHip1, HIP1, TPR11 | HSP70-interacting protein 1 | chr4:11918236-11920671 FORWARD LENGTH=441	271	6	123	2	-	-
AT3G25530.1	GHBDH, ATGHBDH, GLYR1, GR1 | glyoxylate reductase 1 | chr3:9271949-9273514 REVERSE LENGTH=289	271	5	463	5	175	4
AT3G09820.1	ADK1, ATADK1 | adenosine kinase 1 | chr3:3012122-3014624 FORWARD LENGTH=344	269	8	814	12	539	10
AT5G03300.1	ADK2 | adenosine kinase 2 | chr5:796573-798997 FORWARD LENGTH=345	223	6	665	11	539	8
AT3G63540.1	| Mog1/PsbP/DUF1795-like photosystem II reaction center PsbP family protein | chr3:23459372-23459803 REVERSE LENGTH=143	266	1	145	1	-	-
AT3G11630.1	| Thioredoxin superfamily protein | chr3:3672189-3673937 FORWARD LENGTH=266	265	5	233	7	189	4
AT1G35720.1	ANNAT1, OXY5, ATOXY5 | annexin 1 | chr1:13225304-13226939 FORWARD LENGTH=317	260	12	640	17	350	13
AT1G04410.1	| Lactate/malate dehydrogenase family protein | chr1:1189418-1191267 REVERSE LENGTH=332	258	9	871	11	452	11
AT5G43330.1	| Lactate/malate dehydrogenase family protein | chr5:17390552-17392449 FORWARD LENGTH=332	149	5	171	5	141	5
AT4G38970.1	FBA2 | fructose-bisphosphate aldolase 2 | chr4:18163714-18165659 REVERSE LENGTH=398	257	5	811	9	895	11
AT2G21330.1	FBA1 | fructose-bisphosphate aldolase 1 | chr2:9128416-9130152 REVERSE LENGTH=399	135	4	666	9	316	7
AT2G01140.1	| Aldolase superfamily protein | chr2:95006-96491 REVERSE LENGTH=391	51	1	234	5	207	5
AT2G28000.1	CPN60A, CH-CPN60A, SLP | chaperonin-60alpha | chr2:11926603-11929184 FORWARD LENGTH=586	257	7	515	8	258	8
AT5G02790.1	GSTL3 | Glutathione S-transferase family protein | chr5:632877-634858 FORWARD LENGTH=235	246	5	270	8	255	7
ATCG00120.1	ATPA | ATP synthase subunit alpha | chrC:9938-11461 REVERSE LENGTH=507	246	5	432	11	336	9
AT2G07698.1	| ATPase, F1 complex, alpha subunit protein | chr2:3361474-3364028 FORWARD LENGTH=777	-	-	34	6	24	2
AT1G31812.1	ACBP6, ACBP | acyl-CoA-binding protein 6 | chr1:11411132-11412099 REVERSE LENGTH=92	233	3	165	2	60	2
AT3G16450.3	| Mannose-binding lectin superfamily protein | chr3:5588593-5589792 FORWARD LENGTH=300	228	6	605	9	418	6
AT2G43910.2	ATHOL1, HOL1 | HARMLESS TO OZONE LAYER 1 | chr2:18184596-18186951 REVERSE LENGTH=246	227	5	311	7	187	5
AT3G25230.2	ROF1, ATFKBP62, FKBP62 | rotamase FKBP 1 | chr3:9188257-9191175 FORWARD LENGTH=562	222	8	151	12	117	9
AT4G29270.1	| HAD superfamily, subfamily IIIB acid phosphatase | chr4:14423797-14424848 REVERSE LENGTH=256	221	6	3434	12	651	10
AT4G25050.2	ACP4 | acyl carrier protein 4 | chr4:12870178-12871024 FORWARD LENGTH=149	219	2	298	2	476	2
AT3G44110.1	ATJ3, ATJ | DNAJ homologue 3 | chr3:15869115-15871059 REVERSE LENGTH=420	219	4	233	6	268	5
AT5G22060.1	ATJ2, J2 | DNAJ homologue 2 | chr5:7303798-7305668 REVERSE LENGTH=419	77	2	139	5	113	3
AT4G37930.1	SHM1, STM, SHMT1 | serine transhydroxymethyltransferase 1 | chr4:17831891-17834742 REVERSE LENGTH=517	218	9	1292	20	591	17
AT3G16640.1	TCTP | translationally controlled tumor protein | chr3:5669709-5670729 REVERSE LENGTH=168	217	3	346	5	495	4
AT3G14310.1	ATPME3, PME3 | pectin methylesterase 3 | chr3:4772214-4775095 REVERSE LENGTH=592	212	3	140	2	94	3
AT4G20260.1	ATPCAP1, PCAP1 | plasma-membrane associated cation-binding protein 1 | chr4:10941593-10943227 FORWARD LENGTH=225	208	4	44	3	59	3
AT3G52990.1	| Pyruvate kinase family protein | chr3:19649046-19652237 FORWARD LENGTH=527	208	2	882	14	887	10
AT2G36580.1	| Pyruvate kinase family protein | chr2:15339253-15342781 FORWARD LENGTH=527	201	2	854	15	1041	12
AT5G13470.1	| unknown protein; Has 1807 Blast hits to 1807 proteins in 277 species: Archae - 0; Bacteria - 0; Metazoa - 736; Fungi - 347; Plants - 385; Viruses - 0; Other Eukaryotes - 339 (source: NCBI BLink). | chr5:4318562-4319720 FORWARD LENGTH=159	206	4	309	6	167	4
AT5G66190.1	ATLFNR1, FNR1 | ferredoxin-NADP(+)-oxidoreductase 1 | chr5:26451203-26453012 REVERSE LENGTH=360	206	6	150	6	-	-
AT1G20020.2	ATLFNR2 | ferredoxin-NADP(+)-oxidoreductase 2 | chr1:6942851-6944868 FORWARD LENGTH=350	206	7	56	2	79	6
AT1G53580.1	GLX2-3, ETHE1, GLY3 | glyoxalase II 3 | chr1:19991542-19993250 REVERSE LENGTH=294	204	2	48	4	19	1
AT1G47128.1	RD21, RD21A | Granulin repeat cysteine protease family protein | chr1:17283139-17285609 REVERSE LENGTH=462	203	4	176	6	89	3
AT2G21660.1	ATGRP7, CCR2, GR-RBP7, GRP7 | cold, circadian rhythm, and rna binding 2 | chr2:9265477-9266316 REVERSE LENGTH=176	203	3	415	7	468	5
AT4G39260.1	CCR1, ATGRP8, GR-RBP8, GRP8 | cold, circadian rhythm, and RNA binding 1 | chr4:18274166-18274958 REVERSE LENGTH=169	175	3	532	5	165	2
AT1G03680.1	ATHM1, TRX-M1, ATM1, THM1 | thioredoxin M-type 1 | chr1:916990-917865 REVERSE LENGTH=179	202	4	110	2	142	4
AT1G77120.1	ADH1, ADH, ATADH, ATADH1 | alcohol dehydrogenase 1 | chr1:28975509-28977216 FORWARD LENGTH=379	202	9	625	9	506	11
AT3G15360.1	ATHM4, TRX-M4, ATM4 | thioredoxin M-type 4 | chr3:5188448-5189457 FORWARD LENGTH=193	201	4	118	3	74	2
AT5G42980.1	ATTRX3, ATH3, ATTRXH3, TRXH3, TRX3 | thioredoxin 3 | chr5:17242772-17243718 FORWARD LENGTH=118	198	5	360	4	276	4
AT2G17390.1	AKR2B | ankyrin repeat-containing 2B | chr2:7555870-7557743 FORWARD LENGTH=344	194	3	213	3	-	-
AT3G05540.1	| Methionine sulfoxide reductase (MSS4-like) family protein | chr3:1606487-1608030 REVERSE LENGTH=168	192	1	206	1	391	2
AT5G64040.1	PSAN | photosystem I reaction center subunit PSI-N, chloroplast, putative / PSI-N, putative (PSAN) | chr5:25628724-25629409 REVERSE LENGTH=171	187	3	189	4	297	4
AT5G64040.2	PSAN | photosystem I reaction center subunit PSI-N, chloroplast, putative / PSI-N, putative (PSAN) | chr5:25628690-25629409 REVERSE LENGTH=181	185	2	115	3	202	2
AT1G09080.1	BIP3 | Heat shock protein 70 (Hsp 70) family protein | chr1:2929268-2931804 REVERSE LENGTH=675	-	-	165	1	161	2
AT3G05020.1	ACP1, ACP | acyl carrier protein 1 | chr3:1391863-1392878 REVERSE LENGTH=137	184	2	644	1	381	1
AT5G36880.1	ACS | acetyl-CoA synthetase | chr5:14534961-14539084 REVERSE LENGTH=693	183	2	189	5	105	3
AT1G12310.1	| Calcium-binding EF-hand family protein | chr1:4187500-4187946 REVERSE LENGTH=148	180	4	100	2	109	2
AT3G06610.1	| DNA-binding enhancer protein-related | chr3:2060837-2061845 FORWARD LENGTH=115	179	1	31	1	-	-
AT5G54160.1	ATOMT1, OMT1 | O-methyltransferase 1 | chr5:21982075-21984167 FORWARD LENGTH=363	179	6	663	11	638	11
AT1G09340.1	CRB, CSP41B, HIP1.3 | chloroplast RNA binding | chr1:3015473-3018035 FORWARD LENGTH=378	178	5	188	7	78	3
AT5G16970.1	AT-AER, AER | alkenal reductase | chr5:5576291-5578001 REVERSE LENGTH=345	178	4	469	6	249	3
AT5G17000.1	| Zinc-binding dehydrogenase family protein | chr5:5584983-5586991 REVERSE LENGTH=345	61	1	200	2	258	3
AT4G38680.1	GRP2, CSDP2, CSP2, ATCSP2 | glycine rich protein 2 | chr4:18072240-18072851 REVERSE LENGTH=203	177	1	116	2	159	3
AT1G63940.4	MDAR6 | monodehydroascorbate reductase 6 | chr1:23730206-23733534 FORWARD LENGTH=482	176	2	365	6	176	6
AT5G17560.1	| BolA-like family protein | chr5:5788474-5789671 FORWARD LENGTH=177	175	1	23	1	-	-
AT4G15545.1	| unknown protein; BEST Arabidopsis thaliana protein match is: unknown protein (TAIR:AT1G16520.1); Has 30201 Blast hits to 17322 proteins in 780 species: Archae - 12; Bacteria - 1396; Metazoa - 17338; Fungi - 3422; Plants - 5037; Viruses - 0; Other	173	5	145	1	49	1
AT2G37660.1	| NAD(P)-binding Rossmann-fold superfamily protein | chr2:15795481-15796977 REVERSE LENGTH=325	173	5	66	2	53	3
AT5G02240.1	| NAD(P)-binding Rossmann-fold superfamily protein | chr5:451502-452984 FORWARD LENGTH=253	90	4	112	2	22	1
AT1G17100.1	| SOUL heme-binding family protein | chr1:5844766-5845539 FORWARD LENGTH=232	172	3	152	3	98	1
AT2G37220.1	| RNA-binding (RRM/RBD/RNP motifs) family protein | chr2:15634980-15636331 REVERSE LENGTH=289	172	3	91	1	36	1
AT1G02930.2	GSTF6 | glutathione S-transferase 6 | chr1:661363-662191 REVERSE LENGTH=208	49	5	375	7	209	7
AT1G02920.1	ATGSTF7, GST11, ATGSTF8, GSTF7, ATGST11 | glutathione S-transferase 7 | chr1:658886-659705 REVERSE LENGTH=209	49	4	504	7	209	6
AT1G65980.1	TPX1 | thioredoxin-dependent peroxidase 1 | chr1:24559524-24560753 REVERSE LENGTH=162	170	3	287	5	337	4
AT1G60740.1	| Thioredoxin superfamily protein | chr1:22361127-22361817 FORWARD LENGTH=162	42	1	66	3	111	2
AT3G48990.1	| AMP-dependent synthetase and ligase family protein | chr3:18159031-18161294 REVERSE LENGTH=514	168	7	430	13	288	11
AT3G22890.1	APS1 | ATP sulfurylase 1 | chr3:8112837-8114734 FORWARD LENGTH=463	168	1	229	4	-	-
AT1G19920.1	APS2, ASA1 | Pseudouridine synthase/archaeosine transglycosylase-like family protein | chr1:6914835-6916657 REVERSE LENGTH=476	-	-	19	2	-	-
AT5G50920.1	CLPC, ATHSP93-V, HSP93-V, DCA1, CLPC1 | CLPC homologue 1 | chr5:20715710-20719800 REVERSE LENGTH=929	166	5	236	4	261	5
AT3G48870.1	ATCLPC, ATHSP93-III, HSP93-III | Clp ATPase | chr3:18122363-18126008 REVERSE LENGTH=952	102	5	130	4	119	5
AT2G25140.1	HSP98.7, CLPB-M, CLPB4 | casein lytic proteinase B4 | chr2:10697877-10701998 REVERSE LENGTH=964	56	1	49	2	-	-
AT5G51070.1	ERD1, CLPD, SAG15 | Clp ATPase | chr5:20764479-20768481 FORWARD LENGTH=945	-	-	53	2	-	-
AT5G26830.1	| Threonyl-tRNA synthetase | chr5:9437351-9441568 FORWARD LENGTH=709	165	2	179	4	129	4
AT4G34200.1	EDA9 | D-3-phosphoglycerate dehydrogenase | chr4:16374041-16376561 REVERSE LENGTH=603	165	3	463	8	316	6
AT2G03440.1	NRP1, ATNRP1 | nodulin-related protein 1 | chr2:1039409-1039972 REVERSE LENGTH=187	164	3	214	2	102	2
AT3G54900.1	CXIP1, ATGRXCP | CAX interacting protein 1 | chr3:20341850-20342371 REVERSE LENGTH=173	163	1	32	2	-	-
AT1G79210.3	| N-terminal nucleophile aminohydrolases (Ntn hydrolases) superfamily protein | chr1:29796286-29798240 REVERSE LENGTH=235	159	2	139	4	29	1
AT5G39570.1	| FUNCTIONS IN: molecular_function unknown; INVOLVED IN: biological_process unknown; LOCATED IN: cytosol, nucleus; EXPRESSED IN: 25 plant structures; EXPRESSED DURING: 14 growth stages; BEST Arabidopsis thaliana protein match is: glycine-rich prote	155	3	179	3	191	5
AT1G75950.1	SKP1, ASK1, ATSKP1, SKP1A, UIP1 | S phase kinase-associated protein 1 | chr1:28516715-28517454 FORWARD LENGTH=160	154	1	270	2	128	1
AT5G42190.1	ASK2, SKP1B | E3 ubiquitin ligase SCF complex subunit SKP1/ASK1 family protein | chr5:16854495-16855516 REVERSE LENGTH=171	-	-	257	2	-	-
AT1G20450.2	LTI29, LTI45, ERD10 | Dehydrin family protein | chr1:7088235-7089107 REVERSE LENGTH=259	152	6	170	5	128	5
AT1G61570.1	TIM13 | translocase of the inner mitochondrial membrane 13 | chr1:22718897-22719473 REVERSE LENGTH=87	151	1	120	1	-	-
AT4G25130.1	PMSR4 | peptide met sulfoxide reductase 4 | chr4:12898802-12899998 REVERSE LENGTH=258	151	5	34	1	-	-
AT4G34110.1	PAB2, PABP2, ATPAB2 | poly(A) binding protein 2 | chr4:16336732-16339892 FORWARD LENGTH=629	150	2	215	4	100	5
AT1G49760.1	PAB8, PABP8 | poly(A) binding protein 8 | chr1:18416740-18419753 FORWARD LENGTH=671	86	2	168	4	35	1
AT2G23350.1	PAB4, PABP4 | poly(A) binding protein 4 | chr2:9943209-9946041 FORWARD LENGTH=662	67	2	152	4	103	2
AT4G38510.5	| ATPase, V1 complex, subunit B protein | chr4:18011155-18014897 REVERSE LENGTH=494	149	3	362	5	-	-
AT3G12390.1	| Nascent polypeptide-associated complex (NAC), alpha subunit family protein | chr3:3942344-3943595 FORWARD LENGTH=203	147	3	182	3	-	-
AT5G13850.1	NACA3 | nascent polypeptide-associated complex subunit alpha-like protein 3 | chr5:4471361-4472676 FORWARD LENGTH=204	137	2	155	3	-	-
AT4G01480.1	AtPPa5, PPa5 | pyrophosphorylase 5 | chr4:626539-627758 FORWARD LENGTH=216	147	4	293	7	265	5
AT2G18230.1	AtPPa2, PPa2 | pyrophosphorylase 2 | chr2:7932139-7933560 REVERSE LENGTH=218	103	3	327	9	388	6
AT2G46860.1	AtPPa3, PPa3 | pyrophosphorylase 3 | chr2:19253843-19255060 FORWARD LENGTH=216	92	2	148	4	103	3
AT3G53620.1	AtPPa4, PPa4 | pyrophosphorylase 4 | chr3:19881491-19883308 FORWARD LENGTH=216	-	-	94	3	65	2
AT1G10960.1	ATFD1, FD1 | ferredoxin 1 | chr1:3664445-3664891 FORWARD LENGTH=148	146	1	-	-	-	-
AT2G47400.1	CP12-1, CP12 | CP12 domain-containing protein 1 | chr2:19446889-19447263 FORWARD LENGTH=124	145	1	237	2	119	2
AT4G35450.1	AKR2, AFT, AKR2A | ankyrin repeat-containing protein 2 | chr4:16839862-16841759 FORWARD LENGTH=342	145	5	318	4	83	3
AT1G29350.1	| Kinase-related protein of unknown function (DUF1296) | chr1:10268761-10273613 REVERSE LENGTH=831	143	1	92	1	-	-
AT4G32940.1	GAMMA-VPE, GAMMAVPE | gamma vacuolar processing enzyme | chr4:15900557-15903161 REVERSE LENGTH=494	143	1	-	-	-	-
AT2G19760.1	PFN1, PRF1 | profilin 1 | chr2:8517074-8518067 REVERSE LENGTH=131	143	4	321	4	227	5
AT4G29350.1	PFN2, PRO2, PRF2 | profilin 2 | chr4:14450135-14451119 FORWARD LENGTH=131	141	4	567	5	295	4
AT3G56240.1	CCH | copper chaperone | chr3:20863460-20864402 REVERSE LENGTH=121	142	2	257	3	176	3
AT2G30950.1	VAR2, FTSH2 | FtsH extracellular protease family | chr2:13174692-13177064 FORWARD LENGTH=695	141	3	55	1	-	-
AT4G27320.1	ATPHOS34, PHOS34 | Adenine nucleotide alpha hydrolases-like superfamily protein | chr4:13678860-13680717 REVERSE LENGTH=260	140	4	72	3	-	-
AT5G54430.1	ATPHOS32, PHOS32 | Adenine nucleotide alpha hydrolases-like superfamily protein | chr5:22097563-22099693 REVERSE LENGTH=242	34	1	68	2	19	1
AT2G19740.1	| Ribosomal protein L31e family protein | chr2:8513577-8514346 FORWARD LENGTH=119	139	2	26	1	-	-
AT1G77490.1	TAPX | thylakoidal ascorbate peroxidase | chr1:29117688-29120046 FORWARD LENGTH=426	28	2	-	-	-	-
AT5G15970.1	KIN2, COR6.6 | stress-responsive protein (KIN2) / stress-induced protein (KIN2) / cold-responsive protein (COR6.6) / cold-regulated protein (COR6.6) | chr5:5211966-5212441 FORWARD LENGTH=66	139	2	156	3	53	2
AT4G02450.1	| HSP20-like chaperones superfamily protein | chr4:1073987-1075765 REVERSE LENGTH=241	139	5	203	4	186	4
AT3G47070.1	| LOCATED IN: thylakoid, chloroplast thylakoid membrane, chloroplast, chloroplast envelope; EXPRESSED IN: 22 plant structures; EXPRESSED DURING: 13 growth stages; CONTAINS InterPro DOMAIN/s: Thylakoid soluble phosphoprotein TSP9 (InterPro:IPR021584	138	1	222	1	113	2
AT4G32260.1	| ATPase, F0 complex, subunit B/B', bacterial/chloroplast | chr4:15573859-15574586 REVERSE LENGTH=219	138	1	325	2	29	1
AT3G01390.2	VMA10, AVMA10 | vacuolar membrane ATPase 10 | chr3:150265-150922 REVERSE LENGTH=110	138	1	-	-	-	-
AT1G55490.1	CPN60B, LEN1 | chaperonin 60 beta | chr1:20715717-20718673 REVERSE LENGTH=600	137	4	671	9	300	4
AT3G13470.1	| TCP-1/cpn60 chaperonin family protein | chr3:4389685-4392624 FORWARD LENGTH=596	137	5	599	8	300	4
AT5G56500.2	| TCP-1/cpn60 chaperonin family protein | chr5:22874058-22876966 FORWARD LENGTH=597	137	4	454	6	192	4
AT3G14940.1	ATPPC3, PPC3 | phosphoenolpyruvate carboxylase 3 | chr3:5025584-5029476 FORWARD LENGTH=968	134	5	324	12	287	14
AT1G53310.3	ATPPC1, PEPC1, ATPEPC1, PPC1 | phosphoenolpyruvate carboxylase 1 | chr1:19884261-19888070 REVERSE LENGTH=967	109	3	327	15	269	17
AT2G42600.1	ATPPC2, PPC2 | phosphoenolpyruvate carboxylase 2 | chr2:17734541-17738679 REVERSE LENGTH=963	-	-	180	10	118	11
AT2G47470.1	ATPDIL2-1, UNE5, MEE30, PDI11, ATPDI11 | thioredoxin family protein | chr2:19481503-19483683 FORWARD LENGTH=361	134	4	115	2	44	1
AT3G52960.1	| Thioredoxin superfamily protein | chr3:19639699-19640403 FORWARD LENGTH=234	134	6	168	4	118	2
AT1G63660.1	| GMP synthase (glutamine-hydrolyzing), putative / glutamine amidotransferase, putative | chr1:23604127-23607080 REVERSE LENGTH=534	134	2	293	3	380	6
AT5G20890.1	| TCP-1/cpn60 chaperonin family protein | chr5:7087020-7089906 REVERSE LENGTH=527	134	2	401	4	361	4
AT3G12490.1	ATCYSB, ATCYS6, CYSB | cystatin B | chr3:3960523-3961777 REVERSE LENGTH=201	131	4	31	2	94	4
AT5G12140.1	ATCYS1, CYS1 | cystatin-1 | chr5:3923295-3923936 REVERSE LENGTH=101	68	2	175	2	75	2
AT2G44310.1	| Calcium-binding EF-hand family protein | chr2:18309285-18309713 FORWARD LENGTH=142	131	1	-	-	-	-
AT4G14030.2	SBP1 | selenium-binding protein 1 | chr4:8098121-8100165 REVERSE LENGTH=490	131	2	213	5	182	4
AT4G14040.1	EDA38, SBP2 | selenium-binding protein 2 | chr4:8100691-8102828 REVERSE LENGTH=487	111	2	247	7	287	6
AT1G65960.2	GAD2 | glutamate decarboxylase 2 | chr1:24552094-24557253 FORWARD LENGTH=494	128	2	410	4	130	4
AT1G65960.1	GAD2 | glutamate decarboxylase 2 | chr1:24555868-24557253 FORWARD LENGTH=365	63	2	58	1	76	2
AT5G17330.1	GAD, GAD1 | glutamate decarboxylase | chr5:5711141-5714839 FORWARD LENGTH=502	92	2	332	2	135	2
AT2G02010.1	GAD4 | glutamate decarboxylase 4 | chr2:474375-476495 REVERSE LENGTH=493	92	1	332	3	135	2
AT2G02000.1	GAD3 | glutamate decarboxylase 3 | chr2:469505-471997 REVERSE LENGTH=500	92	2	332	2	73	1
AT2G22170.1	| Lipase/lipooxygenase, PLAT/LH2 family protein | chr2:9427010-9427742 REVERSE LENGTH=183	128	2	73	1	73	2
AT3G14990.1	| Class I glutamine amidotransferase-like superfamily protein | chr3:5047510-5049621 FORWARD LENGTH=392	128	4	130	3	-	-
AT2G05380.1	GRP3S | glycine-rich protein 3 short isoform | chr2:1966851-1967820 FORWARD LENGTH=116	127	1	115	1	167	1
AT5G10450.4	GRF6 | G-box regulating factor 6 | chr5:3284476-3286261 REVERSE LENGTH=273	126	4	179	6	374	4
AT5G65430.3	GRF8 | general regulatory factor 8 | chr5:26148630-26150255 REVERSE LENGTH=260	112	4	180	6	345	4
AT1G78300.1	GRF2, 14-3-3OMEGA, GF14 OMEGA | general regulatory factor 2 | chr1:29461883-29463052 FORWARD LENGTH=259	93	4	368	7	480	7
AT1G35160.1	GRF4, 14-3-3PHI, GF14 PHI | GF14 protein phi chain | chr1:12867264-12868514 FORWARD LENGTH=267	93	5	429	9	433	8
AT4G09000.1	GRF1, GF14 CHI | general regulatory factor 1 | chr4:5775387-5777157 FORWARD LENGTH=267	93	5	552	12	633	12
AT5G38480.1	GRF3, RCI1 | general regulatory factor 3 | chr5:15410277-15411285 FORWARD LENGTH=255	82	3	345	8	181	8
AT3G02520.1	GRF7, GF14 NU | general regulatory factor 7 | chr3:526800-527915 REVERSE LENGTH=265	82	3	270	9	156	9
AT1G22300.2	GRF10, GF14 EPSILON | general regulatory factor 10 | chr1:7879244-7881103 REVERSE LENGTH=254	82	1	212	5	220	5
AT1G34760.1	GRF11, GF14 OMICRON, RHS5 | general regulatory factor 11 | chr1:12744062-12745603 REVERSE LENGTH=255	82	2	95	3	112	3
AT1G26480.1	GRF12, GF14 IOTA | general regulatory factor 12 | chr1:9156573-9157845 REVERSE LENGTH=268	82	2	90	3	97	2
AT2G42590.3	GRF9, GF14 MU | general regulatory factor 9 | chr2:17732164-17733775 REVERSE LENGTH=276	82	2	337	5	98	3
AT2G18040.1	PIN1AT | peptidylprolyl cis/trans isomerase, NIMA-interacting 1 | chr2:7842346-7843537 FORWARD LENGTH=119	124	6	45	2	86	3
AT4G03520.1	ATHM2 | Thioredoxin superfamily protein | chr4:1562585-1564055 REVERSE LENGTH=186	124	2	-	-	42	1
AT1G66240.2	ATX1, ATATX1 | homolog of anti-oxidant 1 | chr1:24686445-24686832 REVERSE LENGTH=66	123	2	117	2	189	2
AT3G54050.2	HCEF1 | high cyclic electron flow 1 | chr3:20016951-20018527 FORWARD LENGTH=417	123	3	64	2	157	3
AT4G13930.1	SHM4 | serine hydroxymethyltransferase 4 | chr4:8048013-8050021 REVERSE LENGTH=471	122	3	495	10	550	11
AT2G32520.1	| alpha/beta-Hydrolases superfamily protein | chr2:13805823-13807442 REVERSE LENGTH=239	122	2	-	-	38	1
AT1G70890.1	MLP43 | MLP-like protein 43 | chr1:26725912-26726489 REVERSE LENGTH=158	121	8	125	8	137	6
AT1G70850.3	MLP34 | MLP-like protein 34 | chr1:26715429-26716744 REVERSE LENGTH=316	113	4	89	5	55	5
AT1G70830.1	MLP28 | MLP-like protein 28 | chr1:26710203-26711395 REVERSE LENGTH=335	38	3	-	-	25	2
AT1G72370.1	P40, AP40, RP40, RPSAA | 40s ribosomal protein SA | chr1:27243148-27244842 REVERSE LENGTH=298	121	2	177	3	77	3
AT3G04770.2	RPSAb | 40s ribosomal protein SA B | chr3:1309544-1310846 REVERSE LENGTH=280	38	2	70	2	46	2
AT2G44650.1	CHL-CPN10, CPN10 | chloroplast chaperonin 10 | chr2:18419521-18420510 REVERSE LENGTH=139	120	2	-	-	-	-
AT3G52150.1	| RNA-binding (RRM/RBD/RNP motifs) family protein | chr3:19342074-19343090 FORWARD LENGTH=253	119	2	90	1	-	-
AT1G48600.1	PMEAMT, AtPMEAMT | S-adenosyl-L-methionine-dependent methyltransferases superfamily protein | chr1:17966448-17969077 FORWARD LENGTH=475	119	1	271	3	446	8
AT3G18000.1	NMT1, XPL1, PEAMT | S-adenosyl-L-methionine-dependent methyltransferases superfamily protein | chr3:6154578-6157331 FORWARD LENGTH=491	-	-	122	2	153	4
AT1G71730.1	| unknown protein; Has 52 Blast hits to 52 proteins in 24 species: Archae - 0; Bacteria - 0; Metazoa - 4; Fungi - 0; Plants - 41; Viruses - 0; Other Eukaryotes - 7 (source: NCBI BLink). | chr1:26986298-26986831 REVERSE LENGTH=177	119	1	71	1	-	-
AT4G09650.1	ATPD | ATP synthase delta-subunit gene | chr4:6100799-6101503 FORWARD LENGTH=234	119	2	216	1	117	3
AT2G25450.1	| 2-oxoglutarate (2OG) and Fe(II)-dependent oxygenase superfamily protein | chr2:10830286-10831563 REVERSE LENGTH=359	118	4	227	6	152	5
AT3G52580.1	| Ribosomal protein S11 family protein | chr3:19503324-19504701 FORWARD LENGTH=150	117	3	141	2	121	2
AT1G29880.1	| glycyl-tRNA synthetase / glycine--tRNA ligase | chr1:10459662-10462781 REVERSE LENGTH=729	115	1	165	5	127	6
AT5G39730.1	| AIG2-like (avirulence induced gene) family protein | chr5:15901740-15902624 FORWARD LENGTH=172	114	2	78	1	-	-
AT1G74920.1	ALDH10A8 | aldehyde dehydrogenase 10A8 | chr1:28139175-28142573 REVERSE LENGTH=501	112	1	124	3	107	3
AT1G12840.1	DET3, ATVHA-C | vacuolar ATP synthase subunit C (VATC) / V-ATPase C subunit / vacuolar proton pump C subunit (DET3) | chr1:4375584-4378220 FORWARD LENGTH=375	112	1	114	2	-	-
AT2G19480.3	NAP1;2 | nucleosome assembly protein 1;2 | chr2:8438601-8441040 FORWARD LENGTH=372	111	5	81	3	52	4
AT5G56950.1	NFA03, NFA3, NAP1;3 | nucleosome assembly protein 1;3 | chr5:23032618-23035299 FORWARD LENGTH=374	75	3	60	3	25	1
AT1G55480.1	ZKT | protein containing PDZ domain, a K-box domain, and a TPR region | chr1:20713822-20715351 FORWARD LENGTH=335	111	1	85	1	-	-
AT3G52880.1	ATMDAR1, MDAR1 | monodehydroascorbate reductase 1 | chr3:19601477-19604366 REVERSE LENGTH=434	109	2	144	7	153	7
AT5G51720.1	| 2 iron, 2 sulfur cluster binding | chr5:21009645-21010227 FORWARD LENGTH=108	109	2	57	2	-	-
AT4G11150.1	TUF, emb2448, TUFF, VHA-E1 | vacuolar ATP synthase subunit E1 | chr4:6800091-6801696 FORWARD LENGTH=230	109	2	62	3	-	-
AT3G10090.1	| Nucleic acid-binding, OB-fold-like protein | chr3:3108960-3109154 REVERSE LENGTH=64	108	1	157	1	28	1
AT5G40370.1	| Glutaredoxin family protein | chr5:16147826-16149052 REVERSE LENGTH=111	107	2	177	3	90	1
AT5G01410.1	PDX1, ATPDX1.3, RSR4, PDX1.3, ATPDX1 | Aldolase-type TIM barrel family protein | chr5:172576-173505 REVERSE LENGTH=309	107	2	234	6	103	4
AT2G38230.1	ATPDX1.1, PDX1.1 | pyridoxine biosynthesis 1.1 | chr2:16011475-16012404 FORWARD LENGTH=309	107	3	97	2	96	1
AT2G21390.1	| Coatomer, alpha subunit | chr2:9152428-9156577 FORWARD LENGTH=1218	106	2	389	11	142	8
AT1G62020.1	| Coatomer, alpha subunit | chr1:22919814-22923728 FORWARD LENGTH=1216	-	-	101	5	85	6
AT1G15340.1	MBD10 | methyl-CPG-binding domain 10 | chr1:5275895-5277474 REVERSE LENGTH=384	106	4	-	-	-	-
AT4G23920.1	UGE2, ATUGE2 | UDP-D-glucose/UDP-D-galactose 4-epimerase 2 | chr4:12431416-12433666 FORWARD LENGTH=350	105	1	26	3	70	2
AT1G12780.1	UGE1, ATUGE1 | UDP-D-glucose/UDP-D-galactose 4-epimerase 1 | chr1:4356124-4358120 REVERSE LENGTH=351	-	-	26	2	21	1
AT5G37780.1	CAM1, TCH1, ACAM-1 | calmodulin 1 | chr5:15004769-15006117 REVERSE LENGTH=149	105	5	96	2	204	3
AT2G27030.1	CAM5, ACAM-2 | calmodulin 5 | chr2:11532069-11533060 FORWARD LENGTH=149	-	-	192	3	204	3
AT4G03190.1	GRH1, ATGRH1, AFB1 | GRR1-like protein 1 | chr4:1405108-1407057 REVERSE LENGTH=585	105	1	535	2	112	2
AT4G11010.1	NDPK3 | nucleoside diphosphate kinase 3 | chr4:6732780-6734298 REVERSE LENGTH=238	104	4	134	4	126	5
AT5G03070.1	IMPA-9 | importin alpha isoform 9 | chr5:718468-721395 REVERSE LENGTH=519	103	2	163	8	70	6
AT5G28840.2	GME | GDP-D-mannose 3',5'-epimerase | chr5:10862472-10864024 REVERSE LENGTH=377	103	1	63	3	109	3
AT1G60950.1	FED A, ATFD2 | 2Fe-2S ferredoxin-like superfamily protein | chr1:22444565-22445011 FORWARD LENGTH=148	103	1	136	1	48	1
AT1G45145.1	ATTRX5, ATH5, LIV1, TRX5 | thioredoxin H-type 5 | chr1:17075264-17076256 REVERSE LENGTH=118	103	1	207	1	90	1
AT5G59910.1	HTB4 | Histone superfamily protein | chr5:24127206-24127658 FORWARD LENGTH=150	100	2	42	2	-	-
AT3G56130.4	| biotin/lipoyl attachment domain-containing protein | chr3:20826852-20829007 FORWARD LENGTH=274	100	1	-	-	-	-
AT3G11500.1	| Small nuclear ribonucleoprotein family protein | chr3:3621626-3622474 REVERSE LENGTH=79	100	2	68	1	62	1
AT3G07590.1	| Small nuclear ribonucleoprotein family protein | chr3:2423146-2423958 FORWARD LENGTH=114	99	1	30	1	54	1
AT3G61470.1	LHCA2 | photosystem I light harvesting complex gene 2 | chr3:22745736-22747032 FORWARD LENGTH=257	99	1	-	-	43	1
AT4G10340.1	LHCB5 | light harvesting complex of photosystem II 5 | chr4:6408200-6409496 FORWARD LENGTH=280	97	6	207	8	277	10
AT2G45470.1	FLA8, AGP8 | FASCICLIN-like arabinogalactan protein 8 | chr2:18742797-18744059 REVERSE LENGTH=420	96	3	-	-	-	-
AT2G24940.1	AtMAPR2, MAPR2 | membrane-associated progesterone binding protein 2 | chr2:10609447-10609749 FORWARD LENGTH=100	95	3	59	1	53	1
AT1G62480.1	| Vacuolar calcium-binding protein-related | chr1:23128799-23129548 FORWARD LENGTH=152	95	1	67	1	-	-
AT3G09200.2	| Ribosomal protein L10 family protein | chr3:2823364-2825020 REVERSE LENGTH=287	94	1	180	3	111	3
AT5G57850.1	| D-aminoacid aminotransferase-like PLP-dependent enzymes superfamily protein | chr5:23435548-23437287 REVERSE LENGTH=373	94	2	94	1	77	1
AT5G16710.1	DHAR3 | dehydroascorbate reductase 1 | chr5:5483312-5484926 FORWARD LENGTH=258	94	5	75	2	67	2
AT5G14140.1	| zinc ion binding;nucleic acid binding;zinc ion binding | chr5:4561539-4563513 FORWARD LENGTH=264	94	1	230	1	-	-
AT1G04690.1	KAB1, KV-BETA1 | potassium channel beta subunit 1 | chr1:1313662-1315420 FORWARD LENGTH=328	93	2	43	1	155	1
AT1G28060.1	| Pre-mRNA-splicing factor 3 | chr1:9779167-9782486 FORWARD LENGTH=786	93	3	44	3	27	2
AT2G21530.1	| SMAD/FHA domain-containing protein | chr2:9219372-9220464 FORWARD LENGTH=209	93	2	-	-	-	-
AT2G20580.1	RPN1A, ATRPN1A | 26S proteasome regulatory subunit S2 1A | chr2:8859211-8864699 FORWARD LENGTH=891	92	2	438	6	214	4
AT4G28470.1	RPN1B, ATRPN1B | 26S proteasome regulatory subunit S2 1B | chr4:14067082-14072357 REVERSE LENGTH=891	33	2	165	4	76	1
AT2G21045.1	| Rhodanese/Cell cycle control phosphatase superfamily protein | chr2:9027858-9028805 FORWARD LENGTH=169	91	1	-	-	-	-
AT1G61520.3	LHCA3 | photosystem I light harvesting complex gene 3 | chr1:22700152-22701149 FORWARD LENGTH=273	90	1	185	4	98	3
ATCG00130.1	ATPF | ATPase, F0 complex, subunit B/B', bacterial/chloroplast | chrC:11529-12798 REVERSE LENGTH=184	90	2	85	3	51	3
AT3G04790.1	| Ribose 5-phosphate isomerase, type A protein | chr3:1313365-1314195 FORWARD LENGTH=276	90	3	231	4	139	3
AT5G43010.1	RPT4A | regulatory particle triple-A ATPase 4A | chr5:17248563-17251014 REVERSE LENGTH=399	90	2	414	5	355	4
AT1G45000.1	| AAA-type ATPase family protein | chr1:17009220-17011607 FORWARD LENGTH=399	90	2	520	5	355	5
AT5G58290.1	RPT3 | regulatory particle triple-A ATPase 3 | chr5:23569155-23571116 FORWARD LENGTH=408	-	-	265	3	372	4
AT3G05530.1	RPT5A, ATS6A.2 | regulatory particle triple-A ATPase 5A | chr3:1603540-1605993 FORWARD LENGTH=424	55	2	190	6	151	5
AT5G20000.1	| AAA-type ATPase family protein | chr5:6756915-6759550 FORWARD LENGTH=419	-	-	63	3	45	1
AT5G53540.1	| P-loop containing nucleoside triphosphate hydrolases superfamily protein | chr5:21749561-21751099 REVERSE LENGTH=403	-	-	38	2	45	1
AT1G75350.1	emb2184 | Ribosomal protein L31 | chr1:28272163-28272687 FORWARD LENGTH=144	90	1	93	1	56	1
AT1G54410.1	| dehydrin family protein | chr1:20310305-20310601 REVERSE LENGTH=98	90	1	106	1	118	1
AT5G14200.3	| isopropylmalate dehydrogenase 1 | chr5:4576220-4577962 FORWARD LENGTH=388	90	1	455	4	125	3
AT3G05900.1	| neurofilament protein-related | chr3:1761408-1763854 REVERSE LENGTH=673	89	2	56	1	76	1
AT1G54010.1	| GDSL-like Lipase/Acylhydrolase superfamily protein | chr1:20158854-20160747 REVERSE LENGTH=386	89	3	251	6	51	3
AT1G54000.1	| GDSL-like Lipase/Acylhydrolase superfamily protein | chr1:20154548-20156365 REVERSE LENGTH=391	46	1	138	4	61	3
AT1G43670.1	| Inositol monophosphatase family protein | chr1:16468184-16470347 FORWARD LENGTH=341	89	2	52	2	153	4
AT3G14067.1	| Subtilase family protein | chr3:4658421-4660754 REVERSE LENGTH=777	89	1	183	5	-	-
AT1G24020.1	MLP423 | MLP-like protein 423 | chr1:8500653-8501458 REVERSE LENGTH=155	88	2	121	5	76	5
AT3G54660.1	GR, EMB2360, ATGR2 | glutathione reductase | chr3:20230356-20233100 REVERSE LENGTH=565	87	1	-	-	-	-
AT3G10220.1	| tubulin folding cofactor B | chr3:3161977-3164037 FORWARD LENGTH=243	87	1	-	-	-	-
AT2G27190.1	PAP1, ATPAP1, PAP12, ATPAP12 | purple acid phosphatase 12 | chr2:11621400-11623438 REVERSE LENGTH=469	87	1	-	-	-	-
AT3G03250.1	UGP, UGP1, AtUGP1 | UDP-GLUCOSE PYROPHOSPHORYLASE 1 | chr3:749761-754014 REVERSE LENGTH=469	87	2	132	5	148	4
AT4G21445.1	| unknown protein; FUNCTIONS IN: molecular_function unknown; INVOLVED IN: biological_process unknown; LOCATED IN: chloroplast, chloroplast stroma; Has 30201 Blast hits to 17322 proteins in 780 species: Archae - 12; Bacteria - 1396; Metazoa - 17338;	85	1	-	-	-	-
AT1G31330.1	PSAF | photosystem I subunit F | chr1:11215011-11215939 REVERSE LENGTH=221	84	1	174	3	133	3
AT4G05150.1	| Octicosapeptide/Phox/Bem1p family protein | chr4:2660339-2662675 FORWARD LENGTH=477	83	2	104	2	108	2
AT2G10450.1	| 14-3-3 family protein | chr2:4020305-4020773 FORWARD LENGTH=82	82	1	-	-	-	-
AT5G65020.1	ANNAT2 | annexin 2 | chr5:25973915-25975554 FORWARD LENGTH=317	82	1	135	5	122	2
AT1G61210.1	| Transducin/WD40 repeat-like superfamily protein | chr1:22564785-22571555 FORWARD LENGTH=1181	82	1	-	-	-	-
AT3G60440.1	| Phosphoglycerate mutase family protein | chr3:22337820-22339145 FORWARD LENGTH=291	82	1	39	2	-	-
AT3G21055.1	PSBTN | photosystem II subunit T | chr3:7376761-7377072 REVERSE LENGTH=103	82	1	57	1	-	-
AT3G27850.1	RPL12-C | ribosomal protein L12-C | chr3:10324905-10325468 FORWARD LENGTH=187	80	3	55	2	27	1
AT5G61410.2	RPE | D-ribulose-5-phosphate-3-epimerase | chr5:24684085-24685836 REVERSE LENGTH=281	80	3	71	3	29	2
AT4G39330.1	ATCAD9, CAD9 | cinnamyl alcohol dehydrogenase 9 | chr4:18291268-18292772 FORWARD LENGTH=360	80	1	171	6	94	4
AT1G77510.1	ATPDIL1-2, PDI6, ATPDI6, PDIL1-2 | PDI-like 1-2 | chr1:29126742-29129433 FORWARD LENGTH=508	80	3	62	4	-	-
AT1G21750.2	ATPDIL1-1, PDIL1-1 | PDI-like 1-1 | chr1:7645767-7648695 FORWARD LENGTH=487	47	2	302	7	43	4
AT1G27090.1	| glycine-rich protein | chr1:9404041-9406098 REVERSE LENGTH=420	79	1	-	-	-	-
AT2G39800.1	P5CS1, ATP5CS | delta1-pyrroline-5-carboxylate synthase 1 | chr2:16598516-16602939 REVERSE LENGTH=717	79	1	194	9	161	4
AT1G16880.2	| uridylyltransferase-related | chr1:5773796-5775272 FORWARD LENGTH=213	78	1	-	-	-	-
AT3G03960.1	| TCP-1/cpn60 chaperonin family protein | chr3:1024432-1027604 FORWARD LENGTH=549	78	2	309	9	136	5
AT3G63190.1	RRF, HFP108, cpRRF, AtcpRRF | ribosome recycling factor, chloroplast precursor | chr3:23342861-23344640 REVERSE LENGTH=275	78	2	-	-	-	-
AT1G07140.1	SIRANBP | Pleckstrin homology (PH) domain superfamily protein | chr1:2192360-2193688 REVERSE LENGTH=228	77	1	95	2	-	-
AT4G13430.1	IIL1, ATLEUC1 | isopropyl malate isomerase large subunit 1 | chr4:7804194-7807789 REVERSE LENGTH=509	76	2	57	2	-	-
AT1G55060.1	UBQ12 | ubiquitin 12 | chr1:20549533-20550225 FORWARD LENGTH=230	76	3	420	4	234	4
AT4G02890.2	UBQ14 | Ubiquitin family protein | chr4:1278747-1279664 REVERSE LENGTH=229	72	3	407	4	262	5
AT5G37640.1	UBQ9 | ubiquitin 9 | chr5:14952782-14953750 REVERSE LENGTH=322	72	2	397	4	234	4
AT3G55280.1	RPL23AB | ribosomal protein L23AB | chr3:20500667-20501519 FORWARD LENGTH=154	75	1	94	2	61	3
AT1G11840.3	ATGLX1, GLX1 | glyoxalase I homolog | chr1:3996045-3997518 FORWARD LENGTH=283	75	2	54	3	49	1
AT4G26110.2	NAP1;1 | nucleosome assembly protein1;1 | chr4:13232712-13235060 FORWARD LENGTH=359	69	2	37	2	23	3
AT5G28050.2	| Cytidine/deoxycytidylate deaminase family protein | chr5:10044209-10045484 REVERSE LENGTH=204	74	1	31	2	38	2
AT1G53850.2	PAE1 | 20S proteasome alpha subunit E1 | chr1:20104131-20105792 REVERSE LENGTH=237	74	4	58	2	121	3
AT3G14290.1	PAE2 | 20S proteasome alpha subunit E2 | chr3:4764364-4766381 FORWARD LENGTH=237	47	3	223	3	32	2
AT1G24510.1	| TCP-1/cpn60 chaperonin family protein | chr1:8685504-8688101 REVERSE LENGTH=535	74	4	255	5	126	3
AT5G63890.2	ATHDH, HISN8, HDH | histidinol dehydrogenase | chr5:25565600-25568104 REVERSE LENGTH=466	74	1	52	1	-	-
AT4G09320.1	NDPK1 | Nucleoside diphosphate kinase family protein | chr4:5923424-5924366 FORWARD LENGTH=169	74	1	134	3	217	4
AT1G22780.1	PFL, RPS18A, PFL1 | Ribosomal protein S13/S18 family | chr1:8067990-8069163 FORWARD LENGTH=152	73	1	186	3	107	3
AT3G04780.1	| Protein of unknown function (DUF1000) | chr3:1311447-1313013 REVERSE LENGTH=176	73	1	-	-	69	1
AT5G41700.1	UBC8, ATUBC8 | ubiquitin conjugating enzyme 8 | chr5:16676072-16677223 FORWARD LENGTH=148	73	1	-	-	-	-
AT5G45930.1	CHLI2, CHL I2, CHLI-2 | magnesium chelatase i2 | chr5:18628095-18629565 FORWARD LENGTH=418	73	5	31	2	-	-
AT1G58280.4	| Phosphoglycerate mutase family protein | chr1:21620497-21622267 REVERSE LENGTH=302	73	1	-	-	-	-
AT1G79870.2	| D-isomer specific 2-hydroxyacid dehydrogenase family protein | chr1:30044794-30045851 FORWARD LENGTH=294	72	1	139	5	114	5
AT1G29150.1	ATS9, RPN6 | non-ATPase subunit 9 | chr1:10181240-10182499 FORWARD LENGTH=419	72	1	113	3	62	1
AT5G55230.1	ATMAP65-1, MAP65-1 | microtubule-associated proteins 65-1 | chr5:22402716-22405182 FORWARD LENGTH=587	72	2	-	-	51	3
N/A	Not assigned	0	4731	0	7549	0	8613
AT5G57870.1	eIFiso4G1 | MIF4G domain-containing protein / MA3 domain-containing protein | chr5:23439755-23443433 FORWARD LENGTH=780	72	1	188	5	44	3
AT2G27720.1	| 60S acidic ribosomal protein family | chr2:11818696-11819370 FORWARD LENGTH=115	71	1	129	2	50	1
AT2G27710.2	| 60S acidic ribosomal protein family | chr2:11816929-11817670 FORWARD LENGTH=115	71	1	304	2	50	1
AT1G68010.1	HPR, ATHPR1 | hydroxypyruvate reductase | chr1:25493418-25495720 FORWARD LENGTH=386	71	3	118	2	37	1
AT5G41790.1	CIP1 | COP1-interactive protein 1 | chr5:16727530-16732391 FORWARD LENGTH=1586	71	3	111	4	107	2
AT3G24503.1	ALDH2C4, ALDH1A, REF1 | aldehyde dehydrogenase 2C4 | chr3:8919732-8923029 REVERSE LENGTH=501	71	2	24	1	60	3
AT3G56490.1	HIT3, HINT1 | HIS triad family protein 3 | chr3:20941532-20943129 FORWARD LENGTH=147	70	1	75	3	75	2
AT4G35090.1	CAT2 | catalase 2 | chr4:16700937-16703215 REVERSE LENGTH=492	70	4	24	1	25	1
AT1G20620.1	CAT3, SEN2, ATCAT3 | catalase 3 | chr1:7143142-7146193 FORWARD LENGTH=492	61	2	71	4	68	2
AT2G24270.2	ALDH11A3 | aldehyde dehydrogenase 11A3 | chr2:10327325-10329601 REVERSE LENGTH=496	70	3	460	5	206	5
AT2G43090.2	| Aconitase/3-isopropylmalate dehydratase protein | chr2:17918957-17919712 FORWARD LENGTH=222	70	2	-	-	-	-
AT3G53110.1	LOS4 | P-loop containing nucleoside triphosphate hydrolases superfamily protein | chr3:19687968-19690423 FORWARD LENGTH=496	70	1	68	1	38	1
AT1G09620.1	| ATP binding;leucine-tRNA ligases;aminoacyl-tRNA ligases;nucleotide binding;ATP binding;aminoacyl-tRNA ligases | chr1:3113077-3116455 REVERSE LENGTH=1091	70	1	535	11	333	7
AT1G09210.1	CRT1b, AtCRT1b | calreticulin 1b | chr1:2973217-2976655 REVERSE LENGTH=424	70	2	22	2	-	-
AT4G03280.2	PETC, PGR1 | photosynthetic electron transfer C | chr4:1440462-1441717 FORWARD LENGTH=210	69	1	57	2	44	3
AT1G21500.1	| unknown protein; Has 29 Blast hits to 29 proteins in 12 species: Archae - 0; Bacteria - 0; Metazoa - 0; Fungi - 2; Plants - 27; Viruses - 0; Other Eukaryotes - 0 (source: NCBI BLink). | chr1:7530047-7530954 REVERSE LENGTH=126	69	1	-	-	-	-
AT5G46290.2	KASI, KAS1 | 3-ketoacyl-acyl carrier protein synthase I | chr5:18774439-18776629 REVERSE LENGTH=418	68	2	220	3	99	2
AT3G48090.1	EDS1, ATEDS1 | alpha/beta-Hydrolases superfamily protein | chr3:17755553-17757692 REVERSE LENGTH=623	68	1	-	-	-	-
AT5G26667.2	PYR6 | P-loop containing nucleoside triphosphate hydrolases superfamily protein | chr5:9276659-9278091 FORWARD LENGTH=202	68	1	20	1	52	2
AT3G60180.2	| P-loop containing nucleoside triphosphate hydrolases superfamily protein | chr3:22242781-22244015 REVERSE LENGTH=204	-	-	-	-	33	2
AT4G26900.1	AT-HF, HISN4 | HIS HF | chr4:13515514-13519608 FORWARD LENGTH=592	68	1	-	-	-	-
AT4G29060.1	emb2726 | elongation factor Ts family protein | chr4:14317744-14321315 FORWARD LENGTH=953	68	2	34	2	-	-
AT1G20340.1	DRT112, PETE2 | Cupredoxin superfamily protein | chr1:7042770-7043273 REVERSE LENGTH=167	68	1	47	1	-	-
AT3G60900.1	FLA10 | FASCICLIN-like arabinogalactan-protein 10 | chr3:22499573-22500841 REVERSE LENGTH=422	68	1	-	-	-	-
AT1G23190.1	PGM3 | Phosphoglucomutase/phosphomannomutase family protein | chr1:8219946-8224186 FORWARD LENGTH=583	67	2	73	2	124	6
AT1G73260.1	ATKTI1, KTI1 | kunitz trypsin inhibitor 1 | chr1:27547410-27548057 REVERSE LENGTH=215	67	1	-	-	-	-
AT4G30160.2	VLN4 | villin 4 | chr4:14754528-14759511 FORWARD LENGTH=983	66	2	73	2	153	4
AT2G41740.1	VLN2, ATVLN2 | villin 2 | chr2:17410962-17416878 REVERSE LENGTH=976	46	1	64	4	161	5
AT3G57410.1	VLN3, ATVLN3 | villin 3 | chr3:21243615-21249809 REVERSE LENGTH=965	59	1	57	5	80	4
AT3G52560.1	UEV1D-4, MMZ4, UEV1D | ubiquitin E2 variant 1D-4 | chr3:19494678-19495954 REVERSE LENGTH=146	66	1	55	2	55	2
AT2G36060.1	MMZ3, UEV1C | MMS ZWEI homologue 3 | chr2:15143012-15143998 REVERSE LENGTH=145	-	-	38	1	59	2
AT1G23260.1	MMZ1, UEV1A | MMS ZWEI homologue 1 | chr1:8257209-8258573 REVERSE LENGTH=158	66	1	38	1	38	1
AT3G46970.1	ATPHS2, PHS2 | alpha-glucan phosphorylase 2 | chr3:17301625-17306111 REVERSE LENGTH=841	66	2	296	9	47	5
AT1G78830.1	| Curculin-like (mannose-binding) lectin family protein | chr1:29637141-29638508 REVERSE LENGTH=455	65	2	-	-	-	-
AT5G15650.1	RGP2, ATRGP2 | reversibly glycosylated polypeptide 2 | chr5:5092203-5094093 FORWARD LENGTH=360	65	3	338	9	232	8
AT3G02230.1	RGP1, ATRGP1 | reversibly glycosylated polypeptide 1 | chr3:415463-417304 FORWARD LENGTH=357	65	3	388	8	295	8
AT2G29450.1	ATGSTU5, ATGSTU1, AT103-1A, GSTU5 | glutathione S-transferase tau 5 | chr2:12624774-12625566 REVERSE LENGTH=224	64	2	72	1	-	-
AT1G53500.1	MUM4, RHM2, ATRHM2, ATMUM4 | NAD-dependent epimerase/dehydratase family protein | chr1:19967157-19969239 REVERSE LENGTH=667	64	3	275	5	244	7
AT1G78570.1	RHM1, ROL1, ATRHM1 | rhamnose biosynthesis 1 | chr1:29550110-29552207 FORWARD LENGTH=669	59	2	475	11	443	12
AT1G76080.1	ATCDSP32, CDSP32 | chloroplastic drought-induced stress protein of 32 kD | chr1:28548063-28549348 REVERSE LENGTH=302	63	1	-	-	60	1
AT3G02780.1	IPP2, IPIAT1, IDI2 | isopentenyl pyrophosphate:dimethylallyl pyrophosphate isomerase 2 | chr3:602578-604648 REVERSE LENGTH=284	63	1	245	2	37	2
ATCG00270.1	PSBD | photosystem II reaction center protein D | chrC:32711-33772 FORWARD LENGTH=353	63	1	25	2	-	-
AT5G26360.1	| TCP-1/cpn60 chaperonin family protein | chr5:9255561-9258891 REVERSE LENGTH=555	63	2	226	7	206	4
AT5G09900.3	EMB2107, RPN5A, MSA | 26S proteasome regulatory subunit, putative (RPN5) | chr5:3089406-3092434 REVERSE LENGTH=462	62	1	74	2	57	2
AT5G64760.1	RPN5B | regulatory particle non-ATPase subunit 5B | chr5:25894027-25896445 REVERSE LENGTH=442	62	2	74	2	57	1
AT1G57860.1	| Translation protein SH3-like family protein | chr1:21430034-21430827 REVERSE LENGTH=164	62	1	67	3	-	-
AT1G23140.1	| Calcium-dependent lipid-binding (CaLB domain) family protein | chr1:8202362-8203172 REVERSE LENGTH=165	62	1	-	-	-	-
AT2G41100.3	TCH3, ATCAL4 | Calcium-binding EF hand family protein | chr2:17138336-17139406 FORWARD LENGTH=289	62	1	66	1	107	2
AT2G30050.1	| transducin family protein / WD-40 repeat family protein | chr2:12825540-12826448 FORWARD LENGTH=302	61	1	-	-	-	-
AT5G60640.3	PDIL1-4 | PDI-like 1-4 | chr5:24371141-24373993 REVERSE LENGTH=533	61	1	-	-	-	-
AT5G35360.1	CAC2 | acetyl Co-enzyme a carboxylase biotin carboxylase subunit | chr5:13584300-13588268 FORWARD LENGTH=537	61	1	77	3	27	1
AT1G52670.1	| Single hybrid motif superfamily protein | chr1:19615119-19617420 REVERSE LENGTH=274	61	1	25	1	-	-
AT5G65620.1	| Zincin-like metalloproteases family protein | chr5:26221951-26225784 FORWARD LENGTH=791	60	1	36	1	-	-
AT2G40660.1	| Nucleic acid-binding, OB-fold-like protein | chr2:16966011-16968866 FORWARD LENGTH=389	60	4	97	4	129	3
AT1G76680.1	OPR1, ATOPR1 | 12-oxophytodienoate reductase 1 | chr1:28776982-28778271 FORWARD LENGTH=372	60	3	157	8	195	6
AT1G76690.1	OPR2, ATOPR2 | 12-oxophytodienoate reductase 2 | chr1:28778976-28780355 FORWARD LENGTH=374	-	-	63	3	52	2
AT4G37980.1	ELI3-1, ELI3, ATCAD7, CAD7 | elicitor-activated gene 3-1 | chr4:17852670-17854302 FORWARD LENGTH=357	60	1	261	3	119	2
AT3G62030.1	ROC4 | rotamase CYP 4 | chr3:22973708-22975139 FORWARD LENGTH=260	59	2	145	3	74	5
AT3G42170.1	| BED zinc finger ;hAT family dimerisation domain | chr3:14321838-14323928 FORWARD LENGTH=696	59	1	33	3	-	-
AT1G29250.1	| Alba DNA/RNA-binding protein | chr1:10223461-10224592 REVERSE LENGTH=130	59	1	-	-	-	-
AT1G63000.1	NRS/ER, UER1 | nucleotide-rhamnose synthase/epimerase-reductase | chr1:23342510-23343859 FORWARD LENGTH=301	37	1	499	9	435	10
AT3G25520.1	ATL5, PGY3, OLI5, RPL5A | ribosomal protein L5 | chr3:9269573-9271327 REVERSE LENGTH=301	59	1	115	4	75	1
AT1G29850.3	| double-stranded DNA-binding family protein | chr1:10447866-10449691 FORWARD LENGTH=151	59	1	-	-	-	-
AT5G27380.1	GSH2, GSHB | glutathione synthetase 2 | chr5:9668211-9670912 REVERSE LENGTH=539	58	1	57	1	120	3
AT3G55800.1	SBPASE | sedoheptulose-bisphosphatase | chr3:20709640-20711421 FORWARD LENGTH=393	58	2	267	7	145	6
AT4G09010.1	APX4, TL29 | ascorbate peroxidase 4 | chr4:5777502-5779338 REVERSE LENGTH=349	58	1	-	-	-	-
AT5G47840.1	AMK2 | adenosine monophosphate kinase | chr5:19375488-19378058 FORWARD LENGTH=283	58	2	-	-	-	-
AT5G13780.1	| Acyl-CoA N-acyltransferases (NAT) superfamily protein | chr5:4447610-4448603 REVERSE LENGTH=192	57	1	38	1	-	-
AT5G34850.1	ATPAP26, PAP26 | purple acid phosphatase 26 | chr5:13108475-13111217 REVERSE LENGTH=475	57	1	39	2	28	2
AT1G70410.3	ATBCA4, BCA4 | beta carbonic anhydrase 4 | chr1:26534167-26536505 REVERSE LENGTH=258	57	2	190	6	277	5
AT1G08110.3	| lactoylglutathione lyase family protein / glyoxalase I family protein | chr1:2535702-2537630 FORWARD LENGTH=185	57	1	-	-	-	-
AT1G76760.1	ATY1, TRX-Y1, TY1 | thioredoxin Y1 | chr1:28811873-28812948 REVERSE LENGTH=172	57	1	-	-	-	-
AT1G43560.1	Aty2, ty2 | thioredoxin Y2 | chr1:16398359-16399828 REVERSE LENGTH=167	57	1	-	-	-	-
AT1G62750.1	ATSCO1, ATSCO1/CPEF-G, SCO1 | Translation elongation factor EFG/EF2 protein | chr1:23233622-23236321 REVERSE LENGTH=783	56	1	191	4	144	4
AT3G19450.1	CAD4, ATCAD4, CAD, CAD-C | GroES-like zinc-binding alcohol dehydrogenase family protein | chr3:6744859-6747005 FORWARD LENGTH=365	56	2	508	12	287	6
AT4G34230.1	CAD5, ATCAD5, CAD-5 | cinnamyl alcohol dehydrogenase 5 | chr4:16386898-16388666 REVERSE LENGTH=357	-	-	91	3	119	2
AT2G13540.1	ENS, ABH1, CBP80, ATCBP80 | ARM repeat superfamily protein | chr2:5637053-5642813 FORWARD LENGTH=848	56	1	-	-	-	-
AT5G11710.1	| ENTH/VHS family protein | chr5:3772981-3776316 FORWARD LENGTH=560	56	1	-	-	38	1
AT2G40290.1	| Eukaryotic translation initiation factor 2 subunit 1 | chr2:16829030-16830889 REVERSE LENGTH=344	56	1	35	2	46	2
AT5G40950.1	RPL27 | ribosomal protein large subunit 27 | chr5:16410866-16411845 FORWARD LENGTH=198	55	1	-	-	-	-
AT2G15620.1	NIR1, NIR, ATHNIR | nitrite reductase 1 | chr2:6810552-6812666 FORWARD LENGTH=586	55	2	178	2	-	-
AT2G07340.2	PFD1 | PREFOLDIN 1 | chr2:3045644-3046606 FORWARD LENGTH=127	55	1	49	1	-	-
AT3G51240.1	F3H, TT6, F3'H | flavanone 3-hydroxylase | chr3:19025409-19026658 FORWARD LENGTH=358	55	1	77	2	-	-
AT1G69740.1	HEMB1 | Aldolase superfamily protein | chr1:26232197-26234713 FORWARD LENGTH=430	55	2	120	3	102	2
AT2G33430.1	DAL1, DAL | differentiation and greening-like 1 | chr2:14162732-14164729 FORWARD LENGTH=219	54	1	-	-	-	-
AT1G54580.1	ACP2 | acyl carrier protein 2 | chr1:20389572-20390770 FORWARD LENGTH=136	54	1	61	2	69	2
AT1G54630.1	ACP3 | acyl carrier protein 3 | chr1:20401642-20402919 REVERSE LENGTH=136	54	1	97	2	47	1
AT5G20280.1	ATSPS1F, SPS1F | sucrose phosphate synthase 1F | chr5:6844994-6849997 REVERSE LENGTH=1043	54	1	26	2	-	-
AT1G08780.1	AIP3, PFD4 | ABI3-interacting protein 3 | chr1:2809925-2811126 REVERSE LENGTH=129	54	1	34	1	-	-
AT1G67280.1	| Glyoxalase/Bleomycin resistance protein/Dioxygenase superfamily protein | chr1:25188563-25190547 REVERSE LENGTH=350	54	1	-	-	45	1
AT1G78380.1	ATGSTU19, GST8, GSTU19 | glutathione S-transferase TAU 19 | chr1:29486659-29487819 REVERSE LENGTH=219	54	3	169	6	102	5
AT1G78370.1	ATGSTU20, GSTU20 | glutathione S-transferase TAU 20 | chr1:29484428-29485204 REVERSE LENGTH=217	43	2	50	6	34	6
AT1G02560.1	CLPP5, NCLPP5, NCLPP1 | nuclear encoded CLP protease 5 | chr1:538000-539805 FORWARD LENGTH=298	53	1	59	1	44	2
AT5G14720.1	| Protein kinase superfamily protein | chr5:4748212-4752642 REVERSE LENGTH=674	53	2	61	2	-	-
AT1G17880.1	BTF3, ATBTF3 | basic transcription factor 3 | chr1:6152572-6153425 REVERSE LENGTH=165	53	1	70	2	-	-
AT1G73230.1	| Nascent polypeptide-associated complex NAC | chr1:27540506-27541364 REVERSE LENGTH=165	53	1	95	1	71	1
AT4G35830.1	ACO1 | aconitase 1 | chr4:16973007-16977949 REVERSE LENGTH=898	53	3	499	10	280	10
AT4G26970.1	ACO2 | aconitase 2 | chr4:13543077-13548427 FORWARD LENGTH=995	35	1	125	4	248	2
AT2G05710.1	ACO3 | aconitase 3 | chr2:2141591-2146350 FORWARD LENGTH=990	35	1	58	6	117	7
AT4G31580.2	SRZ-22, SRZ22, RSZP22, RSZ22, At-RSZ22 | serine/arginine-rich 22 | chr4:15306983-15308064 FORWARD LENGTH=200	53	2	36	1	25	1
AT5G66040.1	STR16 | sulfurtransferase protein 16 | chr5:26410557-26411139 FORWARD LENGTH=120	52	2	100	3	35	2
AT1G65290.1	mtACP2 | mitochondrial acyl carrier protein 2 | chr1:24249088-24250366 REVERSE LENGTH=126	52	1	44	1	-	-
AT5G44070.1	CAD1, ARA8, ATPCS1, PCS1 | phytochelatin synthase 1 (PCS1) | chr5:17734876-17737672 FORWARD LENGTH=485	52	1	-	-	-	-
AT5G26710.1	| Glutamyl/glutaminyl-tRNA synthetase, class Ic | chr5:9305673-9308247 FORWARD LENGTH=719	52	2	126	6	92	2
AT5G55220.1	| trigger factor type chaperone family protein | chr5:22397677-22400678 FORWARD LENGTH=547	51	1	51	1	-	-
AT4G34920.1	| PLC-like phosphodiesterases superfamily protein | chr4:16635745-16636701 FORWARD LENGTH=318	51	3	-	-	73	2
AT3G49910.1	| Translation protein SH3-like family protein | chr3:18504311-18504751 FORWARD LENGTH=146	51	1	65	2	-	-
AT3G60770.1	| Ribosomal protein S13/S15 | chr3:22460525-22461656 REVERSE LENGTH=151	51	1	76	3	57	1
AT3G61240.1	| DEA(D/H)-box RNA helicase family protein | chr3:22666590-22669154 FORWARD LENGTH=498	51	1	58	1	84	2
AT2G45790.1	ATPMM, PMM | phosphomannomutase | chr2:18855876-18857753 FORWARD LENGTH=246	51	1	-	-	-	-
AT3G06510.2	SFR2 | Glycosyl hydrolase superfamily protein | chr3:2016450-2019533 FORWARD LENGTH=656	50	2	-	-	-	-
AT3G19950.1	| RING/U-box superfamily protein | chr3:6942853-6943839 FORWARD LENGTH=328	50	1	19	1	-	-
AT2G01210.1	| Leucine-rich repeat protein kinase family protein | chr2:119509-121734 REVERSE LENGTH=716	49	1	46	1	68	1
AT1G13060.1	PBE1 | 20S proteasome beta subunit E1 | chr1:4452641-4454663 FORWARD LENGTH=274	49	1	88	1	58	1
AT1G50480.1	THFS | 10-formyltetrahydrofolate synthetase | chr1:18702064-18704687 FORWARD LENGTH=634	49	3	399	6	103	6
AT4G17090.1	CT-BMY, BAM3, BMY8 | chloroplast beta-amylase | chr4:9605266-9607250 REVERSE LENGTH=548	49	1	34	3	-	-
AT1G71080.1	| RNA polymerase II transcription elongation factor | chr1:26809987-26811645 REVERSE LENGTH=326	49	2	-	-	42	1
AT4G33680.1	AGD2 | Pyridoxal phosphate (PLP)-dependent transferases superfamily protein | chr4:16171847-16174630 REVERSE LENGTH=461	48	2	89	1	59	2
AT1G11430.1	| plastid developmental protein DAG, putative | chr1:3847273-3848938 FORWARD LENGTH=232	48	1	-	-	-	-
AT4G26750.1	| hydroxyproline-rich glycoprotein family protein | chr4:13475848-13478382 REVERSE LENGTH=421	48	2	70	2	-	-
AT2G19520.1	FVE, ACG1, MSI4, NFC4, NFC04, ATMSI4 | Transducin family protein / WD-40 repeat family protein | chr2:8456006-8459235 FORWARD LENGTH=507	48	1	-	-	-	-
AT2G04700.1	| ferredoxin thioredoxin reductase catalytic beta chain family protein | chr2:1646961-1648345 FORWARD LENGTH=146	47	3	-	-	-	-
AT5G62300.2	| Ribosomal protein S10p/S20e family protein | chr5:25021388-25022235 REVERSE LENGTH=124	47	1	53	1	42	2
AT5G66530.1	| Galactose mutarotase-like superfamily protein | chr5:26553821-26555575 REVERSE LENGTH=307	47	1	-	-	65	1
AT5G23060.1	CaS | calcium sensing receptor | chr5:7736760-7738412 REVERSE LENGTH=387	47	1	-	-	-	-
AT1G20693.3	HMGB2, HMG BETA 1, NFD2, NFD02 | high mobility group B2 | chr1:7177282-7178487 FORWARD LENGTH=143	47	1	-	-	-	-
AT1G53280.1	| Class I glutamine amidotransferase-like superfamily protein | chr1:19864942-19867341 REVERSE LENGTH=438	46	1	-	-	-	-
AT3G16470.3	JR1 | Mannose-binding lectin superfamily protein | chr3:5596096-5597709 REVERSE LENGTH=297	46	1	254	5	250	3
AT4G28400.1	| Protein phosphatase 2C family protein | chr4:14048499-14050118 FORWARD LENGTH=283	46	1	55	3	-	-
AT4G25970.1	PSD3 | phosphatidylserine decarboxylase 3 | chr4:13184240-13189139 FORWARD LENGTH=635	46	2	-	-	-	-
AT5G57190.1	PSD2 | phosphatidylserine decarboxylase 2 | chr5:23171531-23175364 REVERSE LENGTH=635	46	2	-	-	-	-
AT5G07350.2	Tudor1, AtTudor1, TSN1 | TUDOR-SN protein 1 | chr5:2320021-2324892 REVERSE LENGTH=1007	46	2	201	7	266	8
AT5G61780.1	Tudor2, AtTudor2, TSN2 | TUDOR-SN protein 2 | chr5:24822012-24826641 FORWARD LENGTH=985	46	2	135	8	189	5
AT3G48110.1	EDD1, EDD | glycine-tRNA ligases | chr3:17763111-17770964 FORWARD LENGTH=1067	46	1	-	-	-	-
ATCG01060.1	PSAC | iron-sulfur cluster binding;electron carriers;4 iron, 4 sulfur cluster binding | chrC:117318-117563 REVERSE LENGTH=81	46	1	-	-	92	1
AT2G35010.1	ATO1, TO1 | thioredoxin O1 | chr2:14754398-14755888 FORWARD LENGTH=194	45	1	-	-	-	-
AT1G51710.1	UBP6, ATUBP6 | ubiquitin-specific protease 6 | chr1:19175805-19179894 REVERSE LENGTH=482	45	2	38	2	-	-
AT2G44120.1	| Ribosomal protein L30/L7 family protein | chr2:18249227-18250402 REVERSE LENGTH=242	45	2	104	4	19	2
AT2G01250.1	| Ribosomal protein L30/L7 family protein | chr2:132943-134264 REVERSE LENGTH=242	-	-	193	5	90	4
AT1G50200.2	ALATS | Alanyl-tRNA synthetase | chr1:18591429-18598167 REVERSE LENGTH=963	45	1	198	10	121	5
AT5G57350.1	AHA3, ATAHA3, HA3 | H(+)-ATPase 3 | chr5:23231208-23236381 REVERSE LENGTH=949	45	2	44	1	25	2
AT2G18960.1	AHA1, PMA, OST2, HA1 | H(+)-ATPase 1 | chr2:8221858-8227268 FORWARD LENGTH=949	39	3	137	4	71	4
AT5G43810.2	ZLL | Stabilizer of iron transporter SufD / Polynucleotidyl transferase | chr5:17611939-17616562 FORWARD LENGTH=988	44	1	-	-	-	-
AT5G10920.1	| L-Aspartase-like family protein | chr5:3441805-3443892 FORWARD LENGTH=517	44	1	-	-	-	-
AT3G02540.3	RAD23C | Rad23 UV excision repair protein family | chr3:533095-536151 REVERSE LENGTH=418	44	1	-	-	-	-
AT5G50850.1	MAB1 | Transketolase family protein | chr5:20689671-20692976 FORWARD LENGTH=363	44	1	-	-	45	1
AT4G10550.3	| Subtilase family protein | chr4:6516613-6520272 REVERSE LENGTH=794	43	1	-	-	-	-
AT2G27860.1	AXS1 | UDP-D-apiose/UDP-D-xylose synthase 1 | chr2:11864684-11866843 REVERSE LENGTH=389	43	1	131	5	169	6
AT1G08200.1	AXS2 | UDP-D-apiose/UDP-D-xylose synthase 2 | chr1:2574259-2576609 REVERSE LENGTH=389	-	-	131	5	163	5
AT1G14810.1	| semialdehyde dehydrogenase family protein | chr1:5102684-5104633 REVERSE LENGTH=375	42	1	77	1	42	1
AT3G06650.1	ACLB-1 | ATP-citrate lyase B-1 | chr3:2079247-2082633 REVERSE LENGTH=608	42	3	810	9	490	12
AT5G49460.1	ACLB-2 | ATP citrate lyase subunit B 2 | chr5:20055048-20058195 FORWARD LENGTH=608	-	-	858	8	533	12
AT1G11580.1	ATPMEPCRA, PMEPCRA | methylesterase PCR A | chr1:3888730-3890649 FORWARD LENGTH=557	42	2	73	2	51	2
AT5G51820.1	PGM, ATPGMP, PGM1, STF1 | phosphoglucomutase | chr5:21063531-21067933 REVERSE LENGTH=623	41	2	31	1	44	1
AT3G57610.1	ADSS | adenylosuccinate synthase | chr3:21334519-21336603 REVERSE LENGTH=490	41	1	-	-	-	-
AT1G60710.1	ATB2 | NAD(P)-linked oxidoreductase superfamily protein | chr1:22355073-22356627 REVERSE LENGTH=345	41	1	101	4	71	3
AT3G50240.1	KICP-02 | ATP binding microtubule motor family protein | chr3:18623380-18628784 REVERSE LENGTH=1051	41	1	-	-	-	-
AT5G36230.1	| ARM repeat superfamily protein | chr5:14273519-14276773 FORWARD LENGTH=411	41	1	68	1	109	3
AT3G13490.1	OVA5, ATKRS-2 | Lysyl-tRNA synthetase, class II | chr3:4395984-4399302 REVERSE LENGTH=602	40	2	-	-	-	-
AT5G19550.1	ASP2, AAT2 | aspartate aminotransferase 2 | chr5:6598201-6601597 FORWARD LENGTH=405	40	1	149	3	70	3
AT1G62800.2	ASP4 | aspartate aminotransferase 4 | chr1:23253934-23257416 REVERSE LENGTH=405	40	1	73	2	39	1
AT2G45640.1	SAP18, ATSAP18 | SIN3 associated polypeptide P18 | chr2:18799881-18801323 REVERSE LENGTH=152	40	1	-	-	-	-
AT5G20010.1	RAN-1, RAN1, ATRAN1 | RAS-related nuclear protein-1 | chr5:6760364-6761747 FORWARD LENGTH=221	40	1	322	7	208	6
AT1G78900.1	VHA-A | vacuolar ATP synthase subunit A | chr1:29660463-29664575 FORWARD LENGTH=623	40	1	503	7	280	8
AT1G09070.1	SRC2, (AT)SRC2 | soybean gene regulated by cold-2 | chr1:2927767-2928741 FORWARD LENGTH=324	40	1	-	-	-	-
AT1G19480.1	| DNA glycosylase superfamily protein | chr1:6744520-6746144 FORWARD LENGTH=382	39	1	52	1	-	-
AT1G48920.1	ATNUC-L1, PARL1, NUC-L1 | nucleolin like 1 | chr1:18098186-18101422 FORWARD LENGTH=557	39	1	25	1	24	2
AT3G57890.2	| Tubulin binding cofactor C domain-containing protein | chr3:21438271-21441695 FORWARD LENGTH=609	39	1	80	2	34	1
AT1G14960.1	| Polyketide cyclase/dehydrase and lipid transport superfamily protein | chr1:5159334-5159992 REVERSE LENGTH=153	38	1	-	-	-	-
AT1G22360.2	AtUGT85A2, UGT85A2 | UDP-glucosyl transferase 85A2 | chr1:7895068-7897527 REVERSE LENGTH=469	38	1	76	3	135	2
AT5G03660.2	| Family of unknown function (DUF662) | chr5:938068-939811 FORWARD LENGTH=151	38	1	-	-	-	-
AT4G21860.3	MSRB2 | methionine sulfoxide reductase B 2 | chr4:11600238-11601507 REVERSE LENGTH=202	38	1	20	1	24	1
AT1G18070.3	| Translation elongation factor EF1A/initiation factor IF2gamma family protein | chr1:6214236-6218211 REVERSE LENGTH=543	38	1	30	2	-	-
AT5G19440.1	| NAD(P)-binding Rossmann-fold superfamily protein | chr5:6556493-6558123 FORWARD LENGTH=326	37	1	35	2	44	3
AT3G50970.1	LTI30, XERO2 | dehydrin family protein | chr3:18940825-18941406 FORWARD LENGTH=193	37	3	97	3	-	-
AT4G11600.1	ATGPX6, PHGPX, LSC803, GPX6 | glutathione peroxidase 6 | chr4:7010021-7011330 REVERSE LENGTH=232	37	1	33	5	25	3
AT4G10300.1	| RmlC-like cupins superfamily protein | chr4:6384564-6385946 FORWARD LENGTH=134	37	1	-	-	-	-
AT1G16210.1	| unknown protein; CONTAINS InterPro DOMAIN/s: Protein of unknown function DUF1014 (InterPro:IPR010422); Has 16107 Blast hits to 8386 proteins in 1107 species: Archae - 26; Bacteria - 3370; Metazoa - 4013; Fungi - 1516; Plants - 526; Viruses - 120;	37	1	-	-	-	-
AT5G40450.1	| unknown protein; FUNCTIONS IN: molecular_function unknown; INVOLVED IN: biological_process unknown; LOCATED IN: chloroplast, plasma membrane; EXPRESSED IN: 24 plant structures; EXPRESSED DURING: 13 growth stages; Has 30201 Blast hits to 17322 pro	36	2	-	-	24	2
AT1G11360.1	| Adenine nucleotide alpha hydrolases-like superfamily protein | chr1:3822171-3822899 REVERSE LENGTH=242	36	1	-	-	-	-
AT5G07440.1	GDH2 | glutamate dehydrogenase 2 | chr5:2356153-2358012 FORWARD LENGTH=411	36	1	89	3	-	-
AT3G21180.1	ACA9, ATACA9 | autoinhibited Ca(2+)-ATPase 9 | chr3:7425770-7431941 FORWARD LENGTH=1086	36	1	45	1	-	-
AT1G58807.1	| Disease resistance protein (CC-NBS-LRR class) family | chr1:21780574-21783793 FORWARD LENGTH=1017	36	1	-	-	-	-
AT2G13360.2	AGT, AGT1, SGAT | alanine:glyoxylate aminotransferase | chr2:5539417-5540902 REVERSE LENGTH=401	36	3	-	-	-	-
AT4G00930.1	CIP4.1 | COP1-interacting protein 4.1 | chr4:396558-400734 FORWARD LENGTH=1133	36	2	38	1	29	1
AT4G17870.1	PYR1, RCAR11 | Polyketide cyclase/dehydrase and lipid transport superfamily protein | chr4:9928792-9929367 FORWARD LENGTH=191	36	1	41	1	-	-
AT4G25100.1	FSD1, ATFSD1 | Fe superoxide dismutase 1 | chr4:12884649-12886501 REVERSE LENGTH=212	36	2	63	2	55	1
AT4G26630.2	| DEK domain-containing chromatin associated protein | chr4:13430873-13434877 REVERSE LENGTH=763	36	2	-	-	-	-
AT3G20250.1	APUM5, PUM5 | pumilio 5 | chr3:7059098-7062660 REVERSE LENGTH=961	36	1	36	1	36	2
AT4G29840.1	MTO2, TS | Pyridoxal-5'-phosphate-dependent enzyme family protein | chr4:14599434-14601014 REVERSE LENGTH=526	36	1	-	-	-	-
AT1G48360.2	| zinc ion binding;nucleic acid binding;hydrolases, acting on acid anhydrides, in phosphorus-containing anhydrides | chr1:17868661-17872946 FORWARD LENGTH=891	36	1	30	1	49	1
AT4G11380.1	| Adaptin family protein | chr4:6920608-6925444 FORWARD LENGTH=894	35	1	28	2	-	-
AT2G24060.1	| Translation initiation factor 3 protein | chr2:10229453-10231390 FORWARD LENGTH=312	35	1	-	-	-	-
AT5G03330.2	| Cysteine proteinases superfamily protein | chr5:807728-809608 FORWARD LENGTH=356	35	2	-	-	-	-
AT2G02515.1	| unknown protein; FUNCTIONS IN: molecular_function unknown; INVOLVED IN: biological_process unknown; LOCATED IN: endomembrane system; EXPRESSED IN: central cell, embryo; EXPRESSED DURING: C globular stage; Has 18 Blast hits to 17 proteins in 2 spe	35	1	-	-	-	-
ATCG00830.1	RPL2.1 | ribosomal protein L2 | chrC:84337-85843 REVERSE LENGTH=274	35	1	143	2	47	1
AT5G51850.1	| unknown protein; BEST Arabidopsis thaliana protein match is: unknown protein (TAIR:AT5G62170.1); Has 384 Blast hits to 375 proteins in 79 species: Archae - 0; Bacteria - 14; Metazoa - 135; Fungi - 31; Plants - 92; Viruses - 0; Other Eukaryotes -	35	1	-	-	-	-
AT5G63690.1	| Nucleic acid-binding, OB-fold-like protein | chr5:25492864-25493283 REVERSE LENGTH=139	35	1	44	1	-	-
AT1G24100.1	UGT74B1 | UDP-glucosyl transferase 74B1 | chr1:8525547-8527010 REVERSE LENGTH=460	35	2	32	1	176	2
AT2G18710.1	SCY1 | SECY homolog 1 | chr2:8112231-8114452 REVERSE LENGTH=551	35	1	-	-	-	-
AT5G55160.1	SUM2, SUMO 2, SUMO2, ATSUMO2 | small ubiquitin-like modifier 2 | chr5:22383747-22384772 REVERSE LENGTH=103	35	1	37	1	-	-
AT1G56690.1	| Pentatricopeptide repeat (PPR) superfamily protein | chr1:21253817-21255931 FORWARD LENGTH=704	35	2	-	-	-	-
AT1G72270.1	| CONTAINS InterPro DOMAIN/s: Ribosome 60S biogenesis N-terminal (InterPro:IPR021714); BEST Arabidopsis thaliana protein match is: unknown protein (TAIR:AT4G27010.1); Has 772 Blast hits to 657 proteins in 120 species: Archae - 0; Bacteria - 0; Meta	35	2	44	3	-	-
AT5G23140.1	CLPP2, NCLPP7 | nuclear-encoded CLP protease P7 | chr5:7783811-7784826 FORWARD LENGTH=241	35	1	-	-	-	-
AT3G13930.1	| Dihydrolipoamide acetyltransferase, long form protein | chr3:4596240-4600143 FORWARD LENGTH=539	35	1	-	-	-	-
AT3G63460.1	| transducin family protein / WD-40 repeat family protein | chr3:23431009-23437241 REVERSE LENGTH=1104	34	1	269	10	209	8
AT2G44050.1	COS1 | 6,7-dimethyl-8-ribityllumazine synthase / DMRL synthase / lumazine synthase / riboflavin synthase | chr2:18224304-18225917 FORWARD LENGTH=227	34	1	27	1	-	-
AT4G27000.1	ATRBP45C | RNA-binding (RRM/RBD/RNP motifs) family protein | chr4:13554983-13557763 REVERSE LENGTH=415	34	1	20	1	-	-
AT5G63680.1	| Pyruvate kinase family protein | chr5:25490507-25492530 FORWARD LENGTH=510	34	1	178	8	55	3
AT5G08570.1	| Pyruvate kinase family protein | chr5:2778433-2780300 FORWARD LENGTH=510	34	3	225	8	190	4
AT5G56350.1	| Pyruvate kinase family protein | chr5:22820254-22822529 REVERSE LENGTH=498	-	-	472	7	517	8
AT4G26390.1	| Pyruvate kinase family protein | chr4:13342207-13344418 FORWARD LENGTH=497	-	-	120	4	219	2
AT3G04050.1	| Pyruvate kinase family protein | chr3:1049795-1051522 FORWARD LENGTH=510	-	-	37	2	-	-
AT3G28940.1	| AIG2-like (avirulence induced gene) family protein | chr3:10968324-10969311 REVERSE LENGTH=169	34	2	154	1	98	2
AT1G69770.1	CMT3 | chromomethylase 3 | chr1:26248496-26253519 REVERSE LENGTH=839	34	2	26	3	-	-
AT2G43030.1	| Ribosomal protein L3 family protein | chr2:17894898-17895713 FORWARD LENGTH=271	34	1	108	5	69	3
AT2G25730.2	| unknown protein; LOCATED IN: cellular_component unknown; EXPRESSED IN: 23 plant structures; EXPRESSED DURING: 14 growth stages. | chr2:10956751-10972729 REVERSE LENGTH=2487	34	1	35	3	36	3
AT3G62000.1	| S-adenosyl-L-methionine-dependent methyltransferases superfamily protein | chr3:22959441-22961180 REVERSE LENGTH=278	33	1	-	-	-	-
AT3G27310.1	PUX1 | plant UBX domain-containing protein 1 | chr3:10087360-10089077 REVERSE LENGTH=251	33	1	-	-	-	-
AT1G01100.2	| 60S acidic ribosomal protein family | chr1:50284-50954 REVERSE LENGTH=112	33	1	-	-	-	-
AT3G29320.1	| Glycosyl transferase, family 35 | chr3:11252871-11257587 FORWARD LENGTH=962	33	1	-	-	-	-
AT5G16070.1	| TCP-1/cpn60 chaperonin family protein | chr5:5247549-5251050 REVERSE LENGTH=535	33	2	396	6	135	7
AT5G48300.1	ADG1, APS1 | ADP glucose pyrophosphorylase 1 | chr5:19570326-19572557 FORWARD LENGTH=520	33	2	-	-	35	1
AT1G72160.1	| Sec14p-like phosphatidylinositol transfer family protein | chr1:27153823-27155609 REVERSE LENGTH=490	33	2	64	5	50	3
AT3G15640.1	| Rubredoxin-like superfamily protein | chr3:5299273-5301371 FORWARD LENGTH=176	33	1	-	-	-	-
AT5G46940.1	| Plant invertase/pectin methylesterase inhibitor superfamily protein | chr5:19058230-19058760 REVERSE LENGTH=176	32	2	-	-	-	-
AT5G37630.1	EMB2656 | ARM repeat superfamily protein | chr5:14947407-14952546 FORWARD LENGTH=1051	32	2	-	-	-	-
AT3G45140.1	LOX2, ATLOX2 | lipoxygenase 2 | chr3:16525437-16529233 FORWARD LENGTH=896	32	1	394	6	442	9
AT5G40940.1	FLA20 | putative fasciclin-like arabinogalactan protein 20 | chr5:16406656-16407930 REVERSE LENGTH=424	32	1	-	-	-	-
AT1G10680.1	PGP10 | P-glycoprotein 10 | chr1:3538470-3543782 REVERSE LENGTH=1227	31	1	-	-	-	-
AT3G17320.1	| F-box and associated interaction domains-containing protein | chr3:5915427-5916656 REVERSE LENGTH=409	31	1	-	-	-	-
AT1G48030.1	mtLPD1 | mitochondrial lipoamide dehydrogenase 1 | chr1:17717432-17719141 REVERSE LENGTH=507	31	2	38	1	28	2
AT2G45560.1	CYP76C1 | cytochrome P450, family 76, subfamily C, polypeptide 1 | chr2:18776391-18778354 REVERSE LENGTH=512	31	2	-	-	-	-
AT3G58990.1	IPMI1 | isopropylmalate isomerase 1 | chr3:21797524-21798285 REVERSE LENGTH=253	31	1	-	-	-	-
AT4G29040.1	RPT2a | regulatory particle AAA-ATPase 2A | chr4:14312369-14314386 FORWARD LENGTH=443	31	1	503	5	411	5
AT5G40740.1	| unknown protein; Has 30201 Blast hits to 17322 proteins in 780 species: Archae - 12; Bacteria - 1396; Metazoa - 17338; Fungi - 3422; Plants - 5037; Viruses - 0; Other Eukaryotes - 2996 (source: NCBI BLink). | chr5:16302229-16306371 REVERSE LENGTH	31	1	-	-	-	-
AT1G52420.1	| UDP-Glycosyltransferase superfamily protein | chr1:19528667-19531035 FORWARD LENGTH=670	31	1	-	-	-	-
AT1G08960.1	CAX11, ATCAX11 | cation exchanger 11 | chr1:2879698-2881877 FORWARD LENGTH=546	31	1	-	-	-	-
AT1G20950.1	| Phosphofructokinase family protein | chr1:7297467-7301336 REVERSE LENGTH=614	31	2	183	9	58	6
AT1G76550.1	| Phosphofructokinase family protein | chr1:28722900-28726929 REVERSE LENGTH=617	-	-	61	4	23	2
AT2G44060.1	| Late embryogenesis abundant protein, group 2 | chr2:18226922-18227988 FORWARD LENGTH=325	31	2	115	4	-	-
AT1G14980.1	CPN10 | chaperonin 10 | chr1:5165930-5166654 REVERSE LENGTH=98	31	3	41	2	-	-
AT1G02840.2	SR1, ATSRP34, SRP34, SR34, At-SR34 | RNA-binding (RRM/RBD/RNP motifs) family protein | chr1:626918-628995 FORWARD LENGTH=285	31	1	26	1	-	-
AT2G39380.1	ATEXO70H2, EXO70H2 | exocyst subunit exo70 family protein H2 | chr2:16447096-16449009 REVERSE LENGTH=637	31	1	-	-	-	-
AT3G25090.1	| F-box associated ubiquitination effector family protein | chr3:9140039-9141094 REVERSE LENGTH=325	31	1	-	-	-	-
AT1G55210.1	| Disease resistance-responsive (dirigent-like protein) family protein | chr1:20598057-20598620 REVERSE LENGTH=187	30	1	-	-	38	2
AT3G57560.1	NAGK | N-acetyl-l-glutamate kinase | chr3:21311164-21312207 REVERSE LENGTH=347	30	1	30	1	-	-
AT5G41950.1	| Tetratricopeptide repeat (TPR)-like superfamily protein | chr5:16785825-16789360 FORWARD LENGTH=565	30	2	51	2	27	1
AT4G34050.1	CCoAOMT1 | S-adenosyl-L-methionine-dependent methyltransferases superfamily protein | chr4:16310844-16311973 FORWARD LENGTH=259	30	2	131	3	89	2
AT3G23450.1	| unknown protein; FUNCTIONS IN: molecular_function unknown; INVOLVED IN: biological_process unknown; LOCATED IN: endomembrane system; EXPRESSED IN: 14 plant structures; EXPRESSED DURING: 8 growth stages; Has 694543 Blast hits to 47111 proteins in	30	1	-	-	-	-
AT3G08530.1	| Clathrin, heavy chain | chr3:2587171-2595411 REVERSE LENGTH=1703	30	1	228	10	261	8
AT3G11130.1	| Clathrin, heavy chain | chr3:3482575-3491667 REVERSE LENGTH=1705	30	1	228	9	261	7
AT5G04140.1	GLU1, GLS1, GLUS, FD-GOGAT | glutamate synthase 1 | chr5:1130031-1138186 FORWARD LENGTH=1622	30	4	488	13	501	8
AT2G41220.1	GLU2 | glutamate synthase 2 | chr2:17177934-17188388 FORWARD LENGTH=1629	-	-	111	3	43	4
AT3G13870.2	RHD3 | Root hair defective 3 GTP-binding protein (RHD3) | chr3:4565762-4570261 REVERSE LENGTH=738	30	1	47	4	39	1
AT4G19880.1	| Glutathione S-transferase family protein | chr4:10784691-10786376 REVERSE LENGTH=356	30	2	167	5	151	4
AT5G08280.1	HEMC | hydroxymethylbilane synthase | chr5:2663763-2665596 REVERSE LENGTH=382	30	4	35	6	30	3
AT2G31570.1	ATGPX2, GPX2 | glutathione peroxidase 2 | chr2:13438211-13439775 REVERSE LENGTH=169	29	3	218	6	69	4
AT2G25080.1	ATGPX1, GPX1 | glutathione peroxidase 1 | chr2:10668134-10669828 FORWARD LENGTH=236	29	1	51	2	24	1
AT1G07070.1	| Ribosomal protein L35Ae family protein | chr1:2168652-2169703 FORWARD LENGTH=112	29	1	41	1	63	1
AT5G45010.1	ATDSS1(V), DSS1(V) | DSS1 homolog on chromosome V | chr5:18167451-18168221 REVERSE LENGTH=73	29	1	-	-	-	-
AT1G14610.1	TWN2, VALRS | valyl-tRNA synthetase / valine--tRNA ligase (VALRS) | chr1:5008502-5014486 REVERSE LENGTH=1108	29	1	121	5	-	-
AT5G11170.1	| DEAD/DEAH box RNA helicase family protein | chr5:3553334-3556646 FORWARD LENGTH=427	28	1	29	1	42	3
AT4G34290.1	| SWIB/MDM2 domain superfamily protein | chr4:16410883-16412122 FORWARD LENGTH=144	28	1	-	-	-	-
AT2G03820.1	| nonsense-mediated mRNA decay NMD3 family protein | chr2:1165149-1166699 REVERSE LENGTH=516	28	1	-	-	-	-
AT3G26740.1	CCL | CCR-like | chr3:9827868-9828461 FORWARD LENGTH=141	28	1	-	-	-	-
AT3G62290.3	ARFA1E | ADP-ribosylation factor A1E | chr3:23052287-23053545 FORWARD LENGTH=181	28	1	295	3	128	3
AT5G42850.2	| Thioredoxin superfamily protein | chr5:17182072-17182568 REVERSE LENGTH=134	28	2	108	3	100	1
AT1G24190.2	SNL3 | SIN3-like 3 | chr1:8563858-8569927 REVERSE LENGTH=1326	28	2	-	-	-	-
AT4G24620.1	PGI1, PGI | phosphoglucose isomerase 1 | chr4:12708972-12712610 REVERSE LENGTH=613	-	-	775	3	298	1
AT3G11830.1	| TCP-1/cpn60 chaperonin family protein | chr3:3732734-3736156 FORWARD LENGTH=557	-	-	693	9	545	8
AT3G02360.2	| 6-phosphogluconate dehydrogenase family protein | chr3:482498-483958 FORWARD LENGTH=486	-	-	429	10	199	9
AT1G64190.1	| 6-phosphogluconate dehydrogenase family protein | chr1:23825549-23827012 REVERSE LENGTH=487	-	-	367	5	80	5
AT5G41670.2	| 6-phosphogluconate dehydrogenase family protein | chr5:16665647-16667110 REVERSE LENGTH=487	-	-	274	6	105	6
AT4G16143.2	IMPA-2 | importin alpha isoform 2 | chr4:9134450-9137134 REVERSE LENGTH=535	-	-	417	10	115	4
AT3G06720.1	AT-IMP, ATKAP ALPHA, AIMP ALPHA, IMPA-1, IMPA1 | importin alpha isoform 1 | chr3:2120559-2123555 FORWARD LENGTH=532	-	-	120	4	27	2
AT1G09270.1	IMPA-4 | importin alpha isoform 4 | chr1:2994506-2997833 FORWARD LENGTH=538	-	-	89	3	24	3
AT3G20050.1	ATTCP-1, TCP-1 | T-complex protein 1 alpha subunit | chr3:6998544-7002266 REVERSE LENGTH=545	-	-	411	4	163	1
AT3G15730.1	PLDALPHA1, PLD | phospholipase D alpha 1 | chr3:5330835-5333474 FORWARD LENGTH=810	-	-	369	5	447	6
AT4G14880.1	OASA1, OLD3, CYTACS1 | O-acetylserine (thiol) lyase (OAS-TL) isoform A1 | chr4:8518209-8520050 REVERSE LENGTH=322	-	-	359	7	270	4
AT3G22460.1	OASA2 | O-acetylserine (thiol) lyase (OAS-TL) isoform A2 | chr3:7963855-7965751 FORWARD LENGTH=305	-	-	136	3	-	-
AT5G61510.1	| GroES-like zinc-binding alcohol dehydrogenase family protein | chr5:24737084-24738975 REVERSE LENGTH=406	-	-	350	1	193	3
AT5G19820.1	emb2734 | ARM repeat superfamily protein | chr5:6695731-6701247 REVERSE LENGTH=1116	-	-	330	12	243	7
AT3G55120.1	TT5, A11, CFI | Chalcone-flavanone isomerase family protein | chr3:20430248-20431415 REVERSE LENGTH=246	-	-	301	2	380	1
AT5G48230.2	EMB1276, ACAT2 | acetoacetyl-CoA thiolase 2 | chr5:19552570-19555122 REVERSE LENGTH=403	-	-	295	3	178	2
AT4G31700.1	RPS6, RPS6A | ribosomal protein S6 | chr4:15346306-15347714 REVERSE LENGTH=250	-	-	281	5	101	1
AT5G10360.2	EMB3010 | Ribosomal protein S6e | chr5:3258734-3260142 REVERSE LENGTH=197	-	-	280	4	101	1
AT2G20610.2	SUR1, HLS3, RTY, ALF1, RTY1 | Tyrosine transaminase family protein | chr2:8878308-8880298 REVERSE LENGTH=436	-	-	276	3	88	3
AT4G34450.1	| coatomer gamma-2 subunit, putative / gamma-2 coat protein, putative / gamma-2 COP, putative | chr4:16471956-16476795 FORWARD LENGTH=886	-	-	271	8	65	2
AT1G59600.1	ZCW7 | ZCW7 | chr1:21889927-21891910 REVERSE LENGTH=324	-	-	261	10	272	9
AT5G66420.1	| CONTAINS InterPro DOMAIN/s: Uncharacterised conserved protein UCP033271 (InterPro:IPR008322), TIM-barrel signal transduction protein, predicted (InterPro:IPR009215); Has 30201 Blast hits to 17322 proteins in 780 species: Archae - 12; Bacteria - 1	-	-	259	8	133	5
AT1G12000.1	| Phosphofructokinase family protein | chr1:4050159-4053727 REVERSE LENGTH=566	-	-	253	3	68	2
AT4G04040.1	MEE51 | Phosphofructokinase family protein | chr4:1939250-1942765 FORWARD LENGTH=569	-	-	76	2	-	-
AT5G51970.1	| GroES-like zinc-binding alcohol dehydrogenase family protein | chr5:21111820-21113284 FORWARD LENGTH=364	-	-	239	4	131	3
AT2G41840.1	| Ribosomal protein S5 family protein | chr2:17460016-17461398 REVERSE LENGTH=285	-	-	237	6	187	3
AT5G65010.2	ASN2 | asparagine synthetase 2 | chr5:25969224-25972278 FORWARD LENGTH=579	-	-	234	6	120	6
AT3G23570.1	| alpha/beta-Hydrolases superfamily protein | chr3:8458052-8459608 REVERSE LENGTH=239	-	-	233	1	55	1
AT3G59970.3	MTHFR1 | methylenetetrahydrofolate reductase 1 | chr3:22151303-22154323 FORWARD LENGTH=592	-	-	231	9	159	10
AT2G44160.1	MTHFR2 | methylenetetrahydrofolate reductase 2 | chr2:18262301-18265185 FORWARD LENGTH=594	-	-	97	7	108	7
AT3G47470.1	LHCA4, CAB4 | light-harvesting chlorophyll-protein complex I subunit A4 | chr3:17493622-17494773 REVERSE LENGTH=251	-	-	229	3	153	2
AT5G13420.1	| Aldolase-type TIM barrel family protein | chr5:4302080-4304212 REVERSE LENGTH=438	-	-	226	3	39	1
AT2G32080.2	PUR ALPHA-1 | purin-rich alpha 1 | chr2:13642716-13644036 REVERSE LENGTH=295	-	-	225	3	160	3
AT4G31480.2	| Coatomer, beta subunit | chr4:15264145-15267384 FORWARD LENGTH=948	-	-	218	5	25	1
AT5G05010.2	| clathrin adaptor complexes medium subunit family protein | chr5:1477137-1479872 FORWARD LENGTH=527	-	-	218	4	127	5
AT1G67430.2	| Ribosomal protein L22p/L17e family protein | chr1:25262209-25263627 FORWARD LENGTH=131	-	-	214	2	88	2
AT3G61220.1	| NAD(P)-binding Rossmann-fold superfamily protein | chr3:22663025-22664316 FORWARD LENGTH=296	-	-	214	2	65	3
AT1G20960.2	emb1507 | U5 small nuclear ribonucleoprotein helicase, putative | chr1:7302591-7309914 REVERSE LENGTH=2171	-	-	214	2	222	5
AT4G27640.1	| ARM repeat superfamily protein | chr4:13798013-13802976 REVERSE LENGTH=1048	-	-	198	2	48	1
AT2G16950.1	TRN1, ATTRN1 | transportin 1 | chr2:7353939-7360637 FORWARD LENGTH=895	-	-	197	5	83	3
AT5G39320.1	| UDP-glucose 6-dehydrogenase family protein | chr5:15743254-15744696 FORWARD LENGTH=480	-	-	196	2	114	5
AT3G29360.2	| UDP-glucose 6-dehydrogenase family protein | chr3:11267375-11268817 REVERSE LENGTH=480	-	-	143	3	93	4
AT3G08943.1	| ARM repeat superfamily protein | chr3:2719198-2721911 REVERSE LENGTH=871	-	-	194	2	-	-
AT2G05920.1	| Subtilase family protein | chr2:2269831-2272207 REVERSE LENGTH=754	-	-	193	4	-	-
AT5G17380.1	| Thiamine pyrophosphate dependent pyruvate decarboxylase family protein | chr5:5724920-5726720 REVERSE LENGTH=572	-	-	191	5	93	3
AT4G20850.1	TPP2 | tripeptidyl peptidase ii | chr4:11160935-11169889 REVERSE LENGTH=1380	-	-	184	7	77	4
AT1G28130.1	GH3.17 | Auxin-responsive GH3 family protein | chr1:9825431-9827883 FORWARD LENGTH=609	-	-	183	2	19	1
AT1G30580.1	| GTP binding | chr1:10831953-10835454 REVERSE LENGTH=394	-	-	182	6	115	3
AT2G30110.1	ATUBA1, MOS5, UBA1 | ubiquitin-activating enzyme 1 | chr2:12852632-12857369 REVERSE LENGTH=1080	-	-	180	5	147	6
AT2G21470.1	SAE2, ATSAE2, EMB2764 | SUMO-activating enzyme 2 | chr2:9198752-9202136 FORWARD LENGTH=625	-	-	21	2	-	-
AT3G43300.2	ATMIN7 | HOPM interactor 7 | chr3:15234235-15245034 REVERSE LENGTH=1727	-	-	172	7	53	1
AT1G06550.1	| ATP-dependent caseinolytic (Clp) protease/crotonase family protein | chr1:2003834-2006564 REVERSE LENGTH=387	-	-	171	2	-	-
AT3G18190.1	| TCP-1/cpn60 chaperonin family protein | chr3:6232226-6233836 FORWARD LENGTH=536	-	-	171	4	90	5
AT2G35840.3	| Sucrose-6F-phosphate phosphohydrolase family protein | chr2:15053952-15055776 FORWARD LENGTH=422	-	-	171	2	-	-
AT1G01960.1	EDA10 | SEC7-like guanine nucleotide exchange family protein | chr1:330830-337582 REVERSE LENGTH=1750	-	-	165	3	26	3
AT1G64790.1	ILA | ILITYHIA | chr1:24065232-24081908 REVERSE LENGTH=2610	-	-	161	3	46	1
AT5G61970.1	| signal recognition particle-related / SRP-related | chr5:24888920-24893079 FORWARD LENGTH=605	-	-	159	2	29	1
AT5G09510.1	| Ribosomal protein S19 family protein | chr5:2955698-2956554 REVERSE LENGTH=152	-	-	158	2	138	2
AT3G11710.1	ATKRS-1 | lysyl-tRNA synthetase 1 | chr3:3702359-3705613 REVERSE LENGTH=626	-	-	157	3	57	3
AT1G56330.1	SAR1, ATSAR1, ATSARA1B, ATSAR1B, SAR1B | secretion-associated RAS 1B | chr1:21086845-21088478 REVERSE LENGTH=193	-	-	151	2	73	3
AT4G02080.1	ASAR1, ATSARA1C, ATSAR2, SAR2 | secretion-associated RAS super family 2 | chr4:921554-922547 FORWARD LENGTH=193	-	-	75	2	58	2
AT5G20920.3	EIF2 BETA | eukaryotic translation initiation factor 2 beta subunit | chr5:7094994-7096661 REVERSE LENGTH=268	-	-	150	5	89	3
AT3G02760.1	| Class II aaRS and biotin synthetases superfamily protein | chr3:597588-600650 REVERSE LENGTH=883	-	-	149	3	-	-
AT2G31670.1	| Stress responsive alpha-beta barrel domain protein | chr2:13472699-13473490 REVERSE LENGTH=263	-	-	147	2	84	1
AT1G29910.1	CAB3, AB180, LHCB1.2 | chlorophyll A/B binding protein 3 | chr1:10472443-10473246 REVERSE LENGTH=267	-	-	147	3	164	5
AT2G34420.1	LHB1B2, LHCB1.5 | photosystem II light harvesting complex gene B1B2 | chr2:14522716-14523513 REVERSE LENGTH=265	-	-	77	3	150	4
AT2G05100.1	LHCB2.1, LHCB2 | photosystem II light harvesting complex gene 2.1 | chr2:1823449-1824331 REVERSE LENGTH=265	-	-	-	-	107	3
AT4G11420.1	EIF3A, ATEIF3A-1, EIF3A-1, ATTIF3A1, TIF3A1 | eukaryotic translation initiation factor 3A | chr4:6947834-6952053 REVERSE LENGTH=987	-	-	145	5	116	2
AT1G15820.1	LHCB6, CP24 | light harvesting complex photosystem II subunit 6 | chr1:5446685-5447676 REVERSE LENGTH=258	-	-	141	3	181	4
AT3G44620.1	| protein tyrosine phosphatases;protein tyrosine phosphatases | chr3:16193858-16195422 FORWARD LENGTH=239	-	-	141	1	81	1
AT3G09630.1	| Ribosomal protein L4/L1 family | chr3:2953813-2955444 FORWARD LENGTH=406	-	-	140	7	183	5
AT5G02870.2	| Ribosomal protein L4/L1 family | chr5:657830-659526 FORWARD LENGTH=406	-	-	139	7	128	4
AT1G02780.1	emb2386 | Ribosomal protein L19e family protein | chr1:608120-609391 REVERSE LENGTH=214	-	-	139	4	126	3
AT1G29900.1	CARB | carbamoyl phosphate synthetase B | chr1:10468164-10471976 FORWARD LENGTH=1187	-	-	138	5	34	4
AT3G22110.1	PAC1 | 20S proteasome alpha subunit C1 | chr3:7792819-7793571 REVERSE LENGTH=250	-	-	136	2	28	1
AT3G06580.1	GAL1, GALK | Mevalonate/galactokinase family protein | chr3:2049141-2051867 REVERSE LENGTH=496	-	-	136	4	54	1
AT2G23120.1	| Late embryogenesis abundant protein, group 6 | chr2:9842102-9842353 FORWARD LENGTH=83	-	-	135	1	114	1
AT2G46520.1	| cellular apoptosis susceptibility protein, putative / importin-alpha re-exporter, putative | chr2:19096867-19099785 FORWARD LENGTH=972	-	-	133	4	55	1
AT1G14840.1	ATMAP70-4, MAP70-4 | microtubule-associated proteins 70-4 | chr1:5112415-5115299 REVERSE LENGTH=604	-	-	132	1	49	1
AT3G08580.1	AAC1 | ADP/ATP carrier 1 | chr3:2605706-2607030 REVERSE LENGTH=381	-	-	132	4	53	3
AT5G13490.2	AAC2 | ADP/ATP carrier 2 | chr5:4336034-4337379 FORWARD LENGTH=385	-	-	61	2	53	3
AT3G22850.1	| Aluminium induced protein with YGL and LRDR motifs | chr3:8089067-8090275 FORWARD LENGTH=248	-	-	130	2	19	1
AT5G59290.1	UXS3, ATUXS3 | UDP-glucuronic acid decarboxylase 3 | chr5:23915814-23917953 REVERSE LENGTH=342	-	-	130	4	98	2
AT5G17050.1	UGT78D2 | UDP-glucosyl transferase 78D2 | chr5:5607828-5609392 REVERSE LENGTH=460	-	-	129	3	-	-
AT5G19860.1	| Protein of unknown function, DUF538 | chr5:6714533-6715837 REVERSE LENGTH=181	-	-	128	1	-	-
AT2G31790.1	| UDP-Glycosyltransferase superfamily protein | chr2:13518269-13520167 FORWARD LENGTH=457	-	-	125	1	70	1
AT3G09940.1	MDHAR, ATMDAR3, MDAR3, MDAR2 | monodehydroascorbate reductase | chr3:3056501-3059103 REVERSE LENGTH=441	-	-	122	3	22	3
AT3G59990.2	MAP2B | methionine aminopeptidase 2B | chr3:22155921-22158551 REVERSE LENGTH=439	-	-	122	4	33	2
AT5G20990.1	B73, SIR4, CNX, CHL6, CNX1 | molybdopterin biosynthesis CNX1 protein / molybdenum cofactor biosynthesis enzyme CNX1 (CNX1) | chr5:7128737-7133397 REVERSE LENGTH=670	-	-	121	2	-	-
AT1G80070.1	SUS2, EMB33, EMB177, EMB14 | Pre-mRNA-processing-splicing factor | chr1:30118052-30127574 FORWARD LENGTH=2359	-	-	121	4	56	3
AT1G43170.6	RP1 | ribosomal protein 1 | chr1:16266992-16268631 FORWARD LENGTH=389	-	-	119	9	35	5
AT3G04840.1	| Ribosomal protein S3Ae | chr3:1329751-1331418 FORWARD LENGTH=262	-	-	118	3	36	2
AT3G51800.1	ATG2, EBP1, ATEBP1 | metallopeptidase M24 family protein | chr3:19211261-19213568 REVERSE LENGTH=392	-	-	118	2	-	-
AT5G60600.2	GCPE, ISPG, CSB3, CLB4, HDS | 4-hydroxy-3-methylbut-2-enyl diphosphate synthase | chr5:24359447-24363274 FORWARD LENGTH=740	-	-	117	1	83	1
AT4G14160.1	| Sec23/Sec24 protein transport family protein | chr4:8167574-8173026 FORWARD LENGTH=773	-	-	117	2	-	-
AT4G10840.1	| Tetratricopeptide repeat (TPR)-like superfamily protein | chr4:6656614-6659033 FORWARD LENGTH=609	-	-	116	1	135	2
AT4G24830.2	| arginosuccinate synthase family | chr4:12793085-12795857 REVERSE LENGTH=450	-	-	116	1	99	1
AT1G18270.3	| ketose-bisphosphate aldolase class-II family protein | chr1:6283634-6293772 REVERSE LENGTH=1393	-	-	115	1	-	-
AT2G23390.1	| CONTAINS InterPro DOMAIN/s: Protein of unknown function DUF482 (InterPro:IPR007434), Acyl-CoA N-acyltransferase (InterPro:IPR016181); Has 2165 Blast hits to 2163 proteins in 543 species: Archae - 0; Bacteria - 1044; Metazoa - 0; Fungi - 0; Plants	-	-	115	1	-	-
ATCG00680.1	PSBB | photosystem II reaction center protein B | chrC:72371-73897 FORWARD LENGTH=508	-	-	113	2	120	1
AT3G05590.1	RPL18 | ribosomal protein L18 | chr3:1621511-1622775 FORWARD LENGTH=187	-	-	113	2	122	3
AT5G16440.1	IPP1 | isopentenyl diphosphate isomerase 1 | chr5:5371765-5373575 FORWARD LENGTH=291	-	-	113	1	-	-
AT1G30530.1	UGT78D1 | UDP-glucosyl transferase 78D1 | chr1:10814917-10816374 FORWARD LENGTH=453	-	-	113	3	200	1
AT2G34470.2	UREG, PSKF109 | urease accessory protein G | chr2:14530900-14532411 REVERSE LENGTH=276	-	-	113	1	60	1
AT1G29965.1	| Ribosomal protein L18ae/LX family protein | chr1:10498458-10499373 REVERSE LENGTH=178	-	-	109	2	51	2
AT4G23600.1	CORI3, JR2 | Tyrosine transaminase family protein | chr4:12310657-12312885 FORWARD LENGTH=422	-	-	109	3	210	5
AT2G24200.1	| Cytosol aminopeptidase family protein | chr2:10287017-10289450 REVERSE LENGTH=520	-	-	107	4	174	1
AT1G72550.1	| tRNA synthetase beta subunit family protein | chr1:27319947-27323908 REVERSE LENGTH=598	-	-	107	3	-	-
AT5G19940.1	| Plastid-lipid associated protein PAP / fibrillin family protein | chr5:6739693-6740661 FORWARD LENGTH=239	-	-	107	1	-	-
AT5G20290.1	| Ribosomal protein S8e family protein | chr5:6851695-6853012 REVERSE LENGTH=222	-	-	107	3	-	-
AT1G50250.1	FTSH1 | FTSH protease 1 | chr1:18614398-18616930 REVERSE LENGTH=716	-	-	106	3	-	-
AT2G02560.2	CAND1, ATCAND1, ETA2, TIP120, HVE | cullin-associated and neddylation dissociated | chr2:690345-697342 FORWARD LENGTH=1217	-	-	106	4	-	-
AT1G18540.1	| Ribosomal protein L6 family protein | chr1:6377448-6378548 REVERSE LENGTH=233	-	-	105	2	68	4
AT1G74060.1	| Ribosomal protein L6 family protein | chr1:27850033-27851299 REVERSE LENGTH=233	-	-	105	4	68	3
AT4G27560.1	| UDP-Glycosyltransferase superfamily protein | chr4:13760114-13761481 REVERSE LENGTH=455	-	-	104	1	155	1
AT2G20270.1	| Thioredoxin superfamily protein | chr2:8738001-8739617 REVERSE LENGTH=179	-	-	100	2	-	-
AT2G27600.1	SKD1, VPS4, ATSKD1 | AAA-type ATPase family protein | chr2:11781226-11783730 FORWARD LENGTH=435	-	-	99	3	-	-
AT2G38750.1	ANNAT4 | annexin 4 | chr2:16196582-16198431 REVERSE LENGTH=319	-	-	98	1	-	-
AT1G62740.1	Hop2 | stress-inducible protein, putative | chr1:23231026-23233380 FORWARD LENGTH=571	-	-	98	5	29	2
AT1G12270.1	Hop1 | stress-inducible protein, putative | chr1:4172105-4174575 FORWARD LENGTH=572	-	-	94	2	60	2
AT1G01750.1	ADF11 | actin depolymerizing factor 11 | chr1:275528-276126 FORWARD LENGTH=140	-	-	98	2	-	-
AT2G05830.1	| NagB/RpiA/CoA transferase-like superfamily protein | chr2:2229759-2231839 FORWARD LENGTH=374	-	-	98	1	43	1
AT2G18020.1	EMB2296 | Ribosomal protein L2 family | chr2:7837151-7838160 FORWARD LENGTH=258	-	-	97	3	44	1
AT3G23990.1	HSP60, HSP60-3B | heat shock protein 60 | chr3:8669013-8672278 FORWARD LENGTH=577	-	-	97	3	-	-
AT5G60160.1	| Zn-dependent exopeptidases superfamily protein | chr5:24223887-24226783 REVERSE LENGTH=477	-	-	96	2	-	-
AT1G54780.1	TLP18.3 | thylakoid lumen 18.3 kDa protein | chr1:20439533-20440953 FORWARD LENGTH=285	-	-	95	1	100	1
AT5G43830.1	| Aluminium induced protein with YGL and LRDR motifs | chr5:17622593-17624239 REVERSE LENGTH=251	-	-	95	3	46	3
AT4G13010.1	| Oxidoreductase, zinc-binding dehydrogenase family protein | chr4:7600682-7602567 FORWARD LENGTH=329	-	-	95	1	25	2
AT3G56190.2	ALPHA-SNAP2, ASNAP | alpha-soluble NSF attachment protein 2 | chr3:20846119-20848213 REVERSE LENGTH=240	-	-	94	1	113	1
AT2G16700.1	ADF5, ATADF5 | actin depolymerizing factor 5 | chr2:7244717-7245467 FORWARD LENGTH=143	-	-	93	1	-	-
AT1G09310.1	| Protein of unknown function, DUF538 | chr1:3009109-3009648 FORWARD LENGTH=179	-	-	93	3	102	4
AT2G23600.1	ACL, ATMES2, MES2, ATME8, ME8 | acetone-cyanohydrin lyase | chr2:10042325-10043641 REVERSE LENGTH=263	-	-	93	2	116	1
AT2G47390.1	| Prolyl oligopeptidase family protein | chr2:19442278-19446253 REVERSE LENGTH=961	-	-	92	2	-	-
AT3G25800.1	PDF1, PR 65, PP2AA2 | protein phosphatase 2A subunit A2 | chr3:9422822-9425783 REVERSE LENGTH=587	-	-	92	2	106	2
AT1G25490.1	RCN1, REGA, ATB BETA BETA, EER1 | ARM repeat superfamily protein | chr1:8951700-8954899 FORWARD LENGTH=588	-	-	85	3	73	3
AT4G13780.1	| methionine--tRNA ligase, putative / methionyl-tRNA synthetase, putative / MetRS, putative | chr4:7993366-7998433 REVERSE LENGTH=797	-	-	92	2	75	2
AT1G80410.1	EMB2753 | tetratricopeptide repeat (TPR)-containing protein | chr1:30227963-30234832 REVERSE LENGTH=897	-	-	92	2	75	1
AT4G04640.1	ATPC1 | ATPase, F1 complex, gamma subunit protein | chr4:2350761-2351882 REVERSE LENGTH=373	-	-	92	1	-	-
AT3G53990.1	| Adenine nucleotide alpha hydrolases-like superfamily protein | chr3:19989658-19991019 REVERSE LENGTH=160	-	-	91	3	-	-
AT2G22125.1	CSI1 | binding | chr2:9406793-9414223 FORWARD LENGTH=2150	-	-	91	3	-	-
AT1G26550.1	| FKBP-like peptidyl-prolyl cis-trans isomerase family protein | chr1:9171800-9172716 FORWARD LENGTH=142	-	-	90	1	83	1
AT5G27470.1	| seryl-tRNA synthetase / serine--tRNA ligase | chr5:9695087-9697154 FORWARD LENGTH=451	-	-	90	3	38	2
AT3G11340.1	| UDP-Glycosyltransferase superfamily protein | chr3:3556728-3558149 FORWARD LENGTH=447	-	-	90	1	66	1
AT1G73110.1	| P-loop containing nucleoside triphosphate hydrolases superfamily protein | chr1:27494344-27496844 REVERSE LENGTH=432	-	-	90	1	-	-
AT4G38630.1	RPN10, MCB1, ATMCB1, MBP1 | regulatory particle non-ATPase 10 | chr4:18057357-18059459 REVERSE LENGTH=386	-	-	89	1	-	-
AT4G38460.1	GGR | geranylgeranyl reductase | chr4:17994849-17995974 FORWARD LENGTH=326	-	-	89	1	-	-
AT2G37270.2	ATRPS5B, RPS5B | ribosomal protein 5B | chr2:15647883-15649042 REVERSE LENGTH=207	-	-	89	2	111	2
AT5G20160.2	| Ribosomal protein L7Ae/L30e/S12e/Gadd45 family protein | chr5:6804075-6805102 REVERSE LENGTH=160	-	-	88	2	-	-
AT2G25670.2	| BEST Arabidopsis thaliana protein match is: copper ion binding (TAIR:AT4G32610.1); Has 43784 Blast hits to 26928 proteins in 1799 species: Archae - 86; Bacteria - 6347; Metazoa - 15971; Fungi - 5398; Plants - 1931; Viruses - 259; Other Eukaryotes	-	-	88	1	-	-
AT3G46000.1	ADF2 | actin depolymerizing factor 2 | chr3:16907743-16908822 REVERSE LENGTH=137	-	-	87	1	-	-
AT1G35670.1	ATCDPK2, CPK11, ATCPK11, CDPK2 | calcium-dependent protein kinase 2 | chr1:13205456-13208058 FORWARD LENGTH=495	-	-	86	3	25	2
AT1G48850.1	EMB1144 | chorismate synthase, putative / 5-enolpyruvylshikimate-3-phosphate phospholyase, putative | chr1:18065154-18067956 REVERSE LENGTH=436	-	-	86	1	-	-
AT1G71820.2	SEC6 | SEC6 | chr1:27010022-27016745 FORWARD LENGTH=774	-	-	85	1	56	1
AT4G31990.2	ASP5, AAT3, ATAAT1 | aspartate aminotransferase 5 | chr4:15471074-15473521 REVERSE LENGTH=453	-	-	85	3	53	4
AT5G45390.1	CLPP4, NCLPP4 | CLP protease P4 | chr5:18396351-18397586 FORWARD LENGTH=292	-	-	84	1	54	1
AT3G49010.3	ATBBC1, BBC1, RSU2 | breast basic conserved 1 | chr3:18166971-18168047 REVERSE LENGTH=206	-	-	84	3	142	5
AT3G54890.1	LHCA1 | photosystem I light harvesting complex gene 1 | chr3:20339706-20340922 REVERSE LENGTH=241	-	-	84	1	57	1
AT2G17420.1	NTRA, ATNTRA, NTR2 | NADPH-dependent thioredoxin reductase A | chr2:7564357-7566219 FORWARD LENGTH=378	-	-	84	1	-	-
AT5G23540.1	| Mov34/MPN/PAD-1 family protein | chr5:7937772-7939339 FORWARD LENGTH=308	-	-	83	2	34	3
AT1G01320.1	| Tetratricopeptide repeat (TPR)-like superfamily protein | chr1:121582-130099 REVERSE LENGTH=1797	-	-	83	3	96	3
AT4G28080.1	| Tetratricopeptide repeat (TPR)-like superfamily protein | chr4:13948993-13957840 REVERSE LENGTH=1819	-	-	56	1	48	3
AT5G35200.1	| ENTH/ANTH/VHS superfamily protein | chr5:13462463-13465581 REVERSE LENGTH=544	-	-	83	3	49	3
AT1G31910.1	| GHMP kinase family protein | chr1:11459050-11461649 FORWARD LENGTH=505	-	-	82	1	65	1
AT1G21440.1	| Phosphoenolpyruvate carboxylase family protein | chr1:7502325-7504103 REVERSE LENGTH=336	-	-	82	1	-	-
AT1G11910.1	APA1, ATAPA1 | aspartic proteinase A1 | chr1:4017119-4019874 REVERSE LENGTH=506	-	-	82	1	100	1
AT3G58610.3	| ketol-acid reductoisomerase | chr3:21671561-21674639 FORWARD LENGTH=591	-	-	81	4	19	1
AT1G18080.1	ATARCA, RACK1A_AT, RACK1A | Transducin/WD40 repeat-like superfamily protein | chr1:6222325-6223901 FORWARD LENGTH=327	-	-	81	2	30	2
ATCG00800.1	| structural constituent of ribosome | chrC:82826-83482 REVERSE LENGTH=218	-	-	80	1	59	1
AT3G48170.1	ALDH10A9 | aldehyde dehydrogenase 10A9 | chr3:17786290-17789918 REVERSE LENGTH=503	-	-	80	1	96	1
AT1G27020.1	| unknown protein; BEST Arabidopsis thaliana protein match is: unknown protein (TAIR:AT1G27030.1); Has 514 Blast hits to 514 proteins in 175 species: Archae - 0; Bacteria - 311; Metazoa - 0; Fungi - 0; Plants - 65; Viruses - 0; Other Eukaryotes - 1	-	-	80	1	169	3
AT2G25910.1	| 3'-5' exonuclease domain-containing protein / K homology domain-containing protein / KH domain-containing protein | chr2:11049379-11051997 REVERSE LENGTH=341	-	-	80	1	92	1
AT3G17020.1	| Adenine nucleotide alpha hydrolases-like superfamily protein | chr3:5802728-5804063 REVERSE LENGTH=163	-	-	79	2	82	2
AT2G43750.1	OASB, ACS1, CPACS1, ATCS-B | O-acetylserine (thiol) lyase B | chr2:18129604-18132322 REVERSE LENGTH=392	-	-	78	3	52	2
AT3G59760.3	OASC, ATCS-C | O-acetylserine (thiol) lyase isoform C | chr3:22072668-22075345 REVERSE LENGTH=430	-	-	52	1	52	2
AT4G31300.3	PBA1 | N-terminal nucleophile aminohydrolases (Ntn hydrolases) superfamily protein | chr4:15188927-15190935 FORWARD LENGTH=233	-	-	78	2	-	-
AT5G44110.1	ATPOP1, ATNAP2, POP1 | P-loop containing nucleoside triphosphate hydrolases superfamily protein | chr5:17754222-17755672 REVERSE LENGTH=282	-	-	78	1	161	3
AT1G10670.3	ACLA-1 | ATP-citrate lyase A-1 | chr1:3535787-3538098 FORWARD LENGTH=443	-	-	78	4	121	4
AT1G09430.1	ACLA-3 | ATP-citrate lyase A-3 | chr1:3042135-3044978 FORWARD LENGTH=424	-	-	73	6	190	4
AT5G54500.1	FQR1 | flavodoxin-like quinone reductase 1 | chr5:22124674-22126256 FORWARD LENGTH=204	-	-	78	3	245	4
AT4G38810.1	| Calcium-binding EF-hand family protein | chr4:18115607-18116999 REVERSE LENGTH=265	-	-	77	1	30	1
AT5G54960.1	PDC2 | pyruvate decarboxylase-2 | chr5:22310858-22312681 REVERSE LENGTH=607	-	-	76	2	80	1
AT3G49680.2	ATBCAT-3, BCAT3 | branched-chain aminotransferase 3 | chr3:18422768-18425473 FORWARD LENGTH=411	-	-	76	1	89	1
AT3G03150.1	| unknown protein; FUNCTIONS IN: molecular_function unknown; INVOLVED IN: biological_process unknown; LOCATED IN: mitochondrion; EXPRESSED IN: 22 plant structures; EXPRESSED DURING: 13 growth stages; BEST Arabidopsis thaliana protein match is: unkn	-	-	76	1	-	-
AT5G24165.1	| unknown protein; FUNCTIONS IN: molecular_function unknown; INVOLVED IN: biological_process unknown; LOCATED IN: chloroplast; EXPRESSED IN: 22 plant structures; EXPRESSED DURING: 13 growth stages; BEST Arabidopsis thaliana protein match is: unknow	-	-	76	1	-	-
AT2G39770.1	CYT1, VTC1, SOZ1, EMB101, GMP1 | Glucose-1-phosphate adenylyltransferase family protein | chr2:16589401-16590741 FORWARD LENGTH=361	-	-	74	1	-	-
AT5G11040.1	TRS120, AtTRS120 | TRS120 | chr5:3495332-3500610 FORWARD LENGTH=1186	-	-	74	1	67	1
AT4G30530.1	| Class I glutamine amidotransferase-like superfamily protein | chr4:14920605-14922286 FORWARD LENGTH=250	-	-	74	3	110	3
AT1G22440.1	| Zinc-binding alcohol dehydrogenase family protein | chr1:7922560-7924759 FORWARD LENGTH=386	-	-	74	3	47	2
AT3G17810.1	PYD1 | pyrimidine 1 | chr3:6094279-6096289 FORWARD LENGTH=426	-	-	74	3	-	-
AT3G57090.1	BIGYIN, FIS1A | Tetratricopeptide repeat (TPR)-like superfamily protein | chr3:21128627-21129981 FORWARD LENGTH=170	-	-	73	1	-	-
AT5G04590.1	SIR | sulfite reductase | chr5:1319404-1322298 FORWARD LENGTH=642	-	-	71	1	173	2
AT1G16190.1	RAD23A | Rad23 UV excision repair protein family | chr1:5543267-5545892 FORWARD LENGTH=368	-	-	70	1	-	-
AT4G15530.2	PPDK | pyruvate orthophosphate dikinase | chr4:8864828-8869183 REVERSE LENGTH=875	-	-	70	2	30	1
AT5G20830.1	SUS1, ASUS1, atsus1 | sucrose synthase 1 | chr5:7050599-7054032 REVERSE LENGTH=808	-	-	69	2	237	6
AT3G43190.1	SUS4, ATSUS4 | sucrose synthase 4 | chr3:15179204-15182577 REVERSE LENGTH=808	-	-	58	2	102	6
AT2G32730.1	| 26S proteasome regulatory complex, non-ATPase subcomplex, Rpn2/Psmd1 subunit | chr2:13880189-13885464 FORWARD LENGTH=1004	-	-	69	5	24	2
AT4G33510.1	DHS2 | 3-deoxy-d-arabino-heptulosonate 7-phosphate synthase | chr4:16116496-16118549 FORWARD LENGTH=507	-	-	69	1	-	-
AT5G56630.1	PFK7 | phosphofructokinase 7 | chr5:22924311-22926728 FORWARD LENGTH=485	-	-	69	1	56	2
AT3G47110.1	| Leucine-rich repeat protein kinase family protein | chr3:17347103-17350296 REVERSE LENGTH=1025	-	-	69	1	-	-
AT2G26560.1	PLP2, PLA IIA, PLA2A | phospholipase A 2A | chr2:11293912-11295708 REVERSE LENGTH=407	-	-	68	1	-	-
AT1G23820.2	SPDS1 | spermidine synthase 1 | chr1:8420278-8422480 FORWARD LENGTH=327	-	-	68	2	60	1
AT3G48730.1	GSA2 | glutamate-1-semialdehyde 2,1-aminomutase 2 | chr3:18049697-18051550 FORWARD LENGTH=472	-	-	67	4	70	3
AT1G76810.1	| eukaryotic translation initiation factor 2 (eIF-2) family protein | chr1:28831366-28836310 REVERSE LENGTH=1294	-	-	66	2	-	-
AT2G41500.1	LIS, EMB2776 | WD-40 repeat family protein / small nuclear ribonucleoprotein Prp4p-related | chr2:17304319-17306855 REVERSE LENGTH=554	-	-	66	2	-	-
AT3G07100.1	ERMO2, SEC24A | Sec23/Sec24 protein transport family protein | chr3:2245689-2250077 REVERSE LENGTH=1038	-	-	66	2	-	-
AT1G36160.2	ACC1 | acetyl-CoA carboxylase 1 | chr1:13534196-13543773 FORWARD LENGTH=2254	-	-	66	2	173	2
AT1G36180.1	ACC2 | acetyl-CoA carboxylase 2 | chr1:13546047-13558339 FORWARD LENGTH=2355	-	-	-	-	41	3
AT5G54770.1	THI1, TZ, THI4 | thiazole biosynthetic enzyme, chloroplast (ARA6) (THI1) (THI4) | chr5:22246634-22247891 FORWARD LENGTH=349	-	-	66	1	-	-
AT4G17100.1	| CONTAINS InterPro DOMAIN/s: Endoribonuclease XendoU (InterPro:IPR018998); Has 943 Blast hits to 770 proteins in 162 species: Archae - 0; Bacteria - 61; Metazoa - 472; Fungi - 40; Plants - 78; Viruses - 35; Other Eukaryotes - 257 (source: NCBI BLi	-	-	66	1	-	-
AT1G63770.4	| Peptidase M1 family protein | chr1:23657791-23663476 REVERSE LENGTH=895	-	-	66	1	57	2
AT3G09680.1	| Ribosomal protein S12/S23 family protein | chr3:2969197-2970291 REVERSE LENGTH=142	-	-	65	1	-	-
AT5G15200.1	| Ribosomal protein S4 | chr5:4935124-4936334 REVERSE LENGTH=198	-	-	64	4	90	3
AT5G50950.2	FUM2 | FUMARASE 2 | chr5:20729687-20733636 FORWARD LENGTH=499	-	-	64	3	-	-
AT1G17050.1	SPS2 | solanesyl diphosphate synthase 2 | chr1:5829289-5831215 FORWARD LENGTH=417	-	-	63	1	-	-
AT5G53140.1	| Protein phosphatase 2C family protein | chr5:21549228-21552132 FORWARD LENGTH=420	-	-	63	2	-	-
AT2G40600.1	| appr-1-p processing enzyme family protein | chr2:16947012-16948537 REVERSE LENGTH=257	-	-	62	2	57	2
AT3G54470.1	| uridine 5'-monophosphate synthase / UMP synthase (PYRE-F) (UMPS) | chr3:20168285-20170245 REVERSE LENGTH=476	-	-	62	2	141	2
AT5G43940.1	HOT5, ADH2, GSNOR, ATGSNOR1, PAR2 | GroES-like zinc-binding dehydrogenase family protein | chr5:17684265-17686379 FORWARD LENGTH=379	-	-	62	3	97	7
AT1G48420.1	D-CDES, ATACD1, ACD1 | D-cysteine desulfhydrase | chr1:17896767-17898803 REVERSE LENGTH=401	-	-	61	1	-	-
AT5G58420.1	| Ribosomal protein S4 (RPS4A) family protein | chr5:23619599-23620896 FORWARD LENGTH=262	-	-	61	5	23	2
AT2G19730.2	| Ribosomal L28e protein family | chr2:8511752-8512995 FORWARD LENGTH=143	-	-	61	2	62	1
AT5G21060.3	| Glyceraldehyde-3-phosphate dehydrogenase-like family protein | chr5:7149153-7152745 REVERSE LENGTH=378	-	-	61	2	23	1
AT1G14570.1	| UBX domain-containing protein | chr1:4983770-4987192 FORWARD LENGTH=468	-	-	60	1	69	1
AT4G32180.3	ATPANK2, PANK2 | pantothenate kinase 2 | chr4:15538340-15543715 REVERSE LENGTH=783	-	-	59	4	-	-
AT2G05170.1	ATVPS11, VPS11 | vacuolar protein sorting 11 | chr2:1870020-1873278 FORWARD LENGTH=932	-	-	59	1	-	-
AT5G59880.1	ADF3 | actin depolymerizing factor 3 | chr5:24120382-24121628 FORWARD LENGTH=139	-	-	59	1	73	2
AT2G15320.1	| Leucine-rich repeat (LRR) family protein | chr2:6666527-6667675 REVERSE LENGTH=382	-	-	58	1	-	-
AT3G04230.1	| Ribosomal protein S5 domain 2-like superfamily protein | chr3:1113169-1113609 REVERSE LENGTH=146	-	-	58	2	44	1
AT2G09990.1	| Ribosomal protein S5 domain 2-like superfamily protein | chr2:3781442-3781882 FORWARD LENGTH=146	-	-	41	2	-	-
AT2G17840.1	ERD7 | Senescence/dehydration-associated protein-related | chr2:7755923-7757798 REVERSE LENGTH=452	-	-	58	2	-	-
AT1G17190.1	ATGSTU26, GSTU26 | glutathione S-transferase tau 26 | chr1:5875452-5876375 FORWARD LENGTH=220	-	-	58	1	-	-
AT5G42250.1	| Zinc-binding alcohol dehydrogenase family protein | chr5:16894087-16897450 FORWARD LENGTH=390	-	-	58	3	-	-
AT3G53740.2	| Ribosomal protein L36e family protein | chr3:19913921-19914813 REVERSE LENGTH=112	-	-	57	1	-	-
AT2G46280.1	TRIP-1, TIF3I1 | TGF-beta receptor interacting protein 1 | chr2:19003656-19005393 REVERSE LENGTH=328	-	-	57	3	53	1
AT2G20190.1	ATCLASP, CLASP | CLIP-associated protein | chr2:8711862-8718813 REVERSE LENGTH=1439	-	-	57	3	-	-
AT2G21250.2	| NAD(P)-linked oxidoreductase superfamily protein | chr2:9103703-9105116 REVERSE LENGTH=238	-	-	57	1	-	-
AT1G08420.1	BSL2 | BRI1 suppressor 1 (BSU1)-like 2 | chr1:2649959-2656564 FORWARD LENGTH=1018	-	-	56	2	-	-
AT3G02730.1	TRXF1, ATF1 | thioredoxin F-type 1 | chr3:588570-589591 REVERSE LENGTH=178	-	-	56	2	24	1
AT3G48690.1	ATCXE12, CXE12 | alpha/beta-Hydrolases superfamily protein | chr3:18037186-18038160 REVERSE LENGTH=324	-	-	56	3	46	2
AT4G30310.1	| FGGY family of carbohydrate kinase | chr4:14831913-14834798 FORWARD LENGTH=499	-	-	56	1	53	1
AT1G22280.1	PAPP2C | phytochrome-associated protein phosphatase type 2C | chr1:7874236-7875496 FORWARD LENGTH=281	-	-	55	2	-	-
AT1G20200.1	EMB2719, HAP15 | PAM domain (PCI/PINT associated module) protein | chr1:7001409-7004154 REVERSE LENGTH=488	-	-	55	2	-	-
AT4G25840.1	GPP1 | glycerol-3-phosphatase 1 | chr4:13139026-13140719 FORWARD LENGTH=298	-	-	55	2	40	2
ATCG00770.1	RPS8 | ribosomal protein S8 | chrC:80068-80472 REVERSE LENGTH=134	-	-	55	1	126	1
AT1G78360.1	ATGSTU21, GSTU21 | glutathione S-transferase TAU 21 | chr1:29482070-29482966 REVERSE LENGTH=222	-	-	55	1	-	-
AT2G25280.1	| CONTAINS InterPro DOMAIN/s: UPF0103/Mediator of ErbB2-driven cell motility (Memo), related (InterPro:IPR002737); Has 1074 Blast hits to 1072 proteins in 474 species: Archae - 213; Bacteria - 366; Metazoa - 159; Fungi - 135; Plants - 54; Viruses -	-	-	54	1	72	1
AT1G05190.1	emb2394 | Ribosomal protein L6 family | chr1:1502515-1503738 REVERSE LENGTH=223	-	-	54	1	-	-
AT2G42500.3	PP2A-3 | protein phosphatase 2A-3 | chr2:17699029-17701226 REVERSE LENGTH=171	-	-	53	1	-	-
AT5G35700.1	FIM2, FIM5 | fimbrin-like protein 2 | chr5:13872833-13876432 REVERSE LENGTH=687	-	-	53	1	-	-
AT3G01120.1	MTO1, CGS, ATCYS1, CGS1 | Pyridoxal phosphate (PLP)-dependent transferases superfamily protein | chr3:39234-41865 REVERSE LENGTH=563	-	-	53	1	-	-
AT4G15802.1	HSBP, AtHSBP | heat shock factor binding protein | chr4:8986864-8988339 REVERSE LENGTH=86	-	-	53	2	-	-
AT3G24170.1	ATGR1, GR1 | glutathione-disulfide reductase | chr3:8729762-8734115 REVERSE LENGTH=499	-	-	52	2	112	2
AT1G01800.2	| NAD(P)-binding Rossmann-fold superfamily protein | chr1:293595-294888 FORWARD LENGTH=260	-	-	52	1	-	-
AT4G12720.1	AtNUDT7, GFG1, NUDT7, ATNUDX7 | MutT/nudix family protein | chr4:7487716-7489557 FORWARD LENGTH=282	-	-	52	1	113	2
AT2G32920.1	ATPDIL2-3, PDI9, ATPDI9, PDIL2-3 | PDI-like 2-3 | chr2:13962502-13965406 REVERSE LENGTH=440	-	-	52	2	-	-
AT5G63190.2	| MA3 domain-containing protein | chr5:25346145-25348563 FORWARD LENGTH=702	-	-	52	1	-	-
AT5G14240.1	| Thioredoxin superfamily protein | chr5:4596223-4597568 REVERSE LENGTH=256	-	-	51	1	77	1
AT3G46510.1	PUB13, ATPUB13 | plant U-box 13 | chr3:17124106-17126539 REVERSE LENGTH=660	-	-	51	1	-	-
AT5G16390.2	CAC1, CAC1A, BCCP, BCCP1, CAC1-A, BCCP-1 | chloroplastic acetylcoenzyme A carboxylase 1 | chr5:5361554-5363020 REVERSE LENGTH=254	-	-	51	1	-	-
AT5G18400.1	| Cytokine-induced anti-apoptosis inhibitor 1, Fe-S biogenesis | chr5:6092955-6094566 REVERSE LENGTH=269	-	-	51	1	-	-
AT4G38220.1	| Peptidase M20/M25/M40 family protein | chr4:17925251-17926919 FORWARD LENGTH=430	-	-	51	3	-	-
AT2G17340.1	| Uncharacterised conserved protein (UCP030210) | chr2:7541615-7544089 REVERSE LENGTH=367	-	-	51	2	-	-
AT2G04030.2	CR88, Hsp88.1, AtHsp90.5 | Chaperone protein htpG family protein | chr2:1281983-1285909 FORWARD LENGTH=777	-	-	51	3	-	-
AT3G63140.1	CSP41A | chloroplast stem-loop binding protein of 41 kDa | chr3:23327006-23328620 REVERSE LENGTH=406	-	-	50	1	28	2
AT5G26210.1	AL4 | alfin-like 4 | chr5:9158566-9160221 REVERSE LENGTH=255	-	-	50	1	108	1
AT4G24940.1	SAE1A, AT-SAE1-1, ATSAE1A | SUMO-activating enzyme 1A | chr4:12823651-12825971 FORWARD LENGTH=322	-	-	50	1	-	-
AT1G49660.1	AtCXE5, CXE5 | carboxyesterase 5 | chr1:18378777-18379736 REVERSE LENGTH=319	-	-	50	1	46	1
AT4G01690.2	PPOX | Flavin containing amine oxidoreductase family | chr4:729929-732309 FORWARD LENGTH=506	-	-	50	1	-	-
AT4G23850.1	LACS4 | AMP-dependent synthetase and ligase family protein | chr4:12403720-12408263 REVERSE LENGTH=666	-	-	49	3	84	1
AT2G21620.2	RD2 | Adenine nucleotide alpha hydrolases-like superfamily protein | chr2:9248749-9249986 FORWARD LENGTH=193	-	-	49	1	68	2
AT4G21580.2	| oxidoreductase, zinc-binding dehydrogenase family protein | chr4:11475822-11477514 FORWARD LENGTH=292	-	-	49	1	-	-
AT2G33370.1	| Ribosomal protein L14p/L23e family protein | chr2:14143718-14144644 REVERSE LENGTH=140	-	-	48	2	49	3
AT4G01070.2	GT72B1 | UDP-Glycosyltransferase superfamily protein | chr4:461850-463300 REVERSE LENGTH=349	-	-	48	1	-	-
AT1G26880.2	| Ribosomal protein L34e superfamily protein | chr1:9315798-9316681 REVERSE LENGTH=96	-	-	48	1	-	-
AT2G17980.1	ATSLY1 | Sec1/munc18-like (SM) proteins superfamily | chr2:7824352-7826404 FORWARD LENGTH=627	-	-	48	1	-	-
AT5G47210.1	| Hyaluronan / mRNA binding family | chr5:19169222-19171012 REVERSE LENGTH=357	-	-	47	3	23	3
AT2G40590.1	| Ribosomal protein S26e family protein | chr2:16945215-16946345 REVERSE LENGTH=131	-	-	47	1	40	2
AT1G59960.1	| NAD(P)-linked oxidoreductase superfamily protein | chr1:22071410-22073067 REVERSE LENGTH=326	-	-	47	1	-	-
AT5G52650.1	| RNA binding Plectin/S10 domain-containing protein | chr5:21355781-21357003 REVERSE LENGTH=179	-	-	47	1	23	1
AT5G56760.1	ATSERAT1;1, SAT5, SAT-52, SERAT1;1 | serine acetyltransferase 1;1 | chr5:22961498-22962582 REVERSE LENGTH=312	-	-	47	1	-	-
AT3G62120.1	| Class II aaRS and biotin synthetases superfamily protein | chr3:23001227-23003849 REVERSE LENGTH=530	-	-	46	2	51	1
AT3G04720.1	PR4, HEL, PR-4 | pathogenesis-related 4 | chr3:1285691-1286531 REVERSE LENGTH=212	-	-	46	1	48	1
AT1G47500.1	ATRBP47C', RBP47C' | RNA-binding protein 47C' | chr1:17432682-17434805 FORWARD LENGTH=434	-	-	46	1	-	-
AT2G39390.1	| Ribosomal L29 family protein | chr2:16450803-16451762 REVERSE LENGTH=123	-	-	45	2	33	2
AT3G59020.1	| ARM repeat superfamily protein | chr3:21810973-21817418 REVERSE LENGTH=1029	-	-	45	1	-	-
AT1G27450.1	APT1, ATAPT1 | adenine phosphoribosyl transferase 1 | chr1:9532042-9533807 FORWARD LENGTH=243	-	-	45	2	30	1
AT2G31660.1	SAD2, URM9 | ARM repeat superfamily protein | chr2:13464519-13471353 FORWARD LENGTH=1040	-	-	45	1	-	-
AT1G73250.1	ATFX, GER1 | GDP-4-keto-6-deoxymannose-3,5-epimerase-4-reductase 1 | chr1:27545213-27546360 REVERSE LENGTH=323	-	-	44	1	-	-
AT3G01780.1	TPLATE | ARM repeat superfamily protein | chr3:279171-283399 FORWARD LENGTH=1176	-	-	44	1	-	-
AT1G01090.1	PDH-E1 ALPHA | pyruvate dehydrogenase E1 alpha | chr1:47705-49166 REVERSE LENGTH=428	-	-	44	1	-	-
AT5G53460.3	GLT1 | NADH-dependent glutamate synthase 1 | chr5:21700518-21709629 FORWARD LENGTH=2208	-	-	44	2	-	-
AT2G20260.1	PSAE-2 | photosystem I subunit E-2 | chr2:8736780-8737644 FORWARD LENGTH=145	-	-	43	2	-	-
AT5G61170.1	| Ribosomal protein S19e family protein | chr5:24611158-24612202 FORWARD LENGTH=143	-	-	43	1	87	1
AT5G52920.1	PKP1, PKP-BETA1, PKP2 | plastidic pyruvate kinase beta subunit 1 | chr5:21463680-21466612 FORWARD LENGTH=579	-	-	43	1	48	1
AT3G53420.1	PIP2A, PIP2, PIP2;1 | plasma membrane intrinsic protein 2A | chr3:19803906-19805454 REVERSE LENGTH=287	-	-	43	1	-	-
AT4G13990.1	| Exostosin family protein | chr4:8084395-8085960 FORWARD LENGTH=521	-	-	42	1	-	-
AT1G15930.2	| Ribosomal protein L7Ae/L30e/S12e/Gadd45 family protein | chr1:5471702-5472741 FORWARD LENGTH=144	-	-	42	2	21	3
AT5G60790.1	ATGCN1, GCN1 | ABC transporter family protein | chr5:24453760-24455767 REVERSE LENGTH=595	-	-	42	1	-	-
AT3G19170.1	ATPREP1, ATZNMP, PREP1 | presequence protease 1 | chr3:6625578-6631874 REVERSE LENGTH=1080	-	-	42	2	-	-
AT5G08640.1	FLS, ATFLS1, FLS1 | flavonol synthase 1 | chr5:2804009-2805175 FORWARD LENGTH=336	-	-	42	2	-	-
AT3G56910.1	PSRP5 | plastid-specific 50S ribosomal protein 5 | chr3:21069558-21070257 REVERSE LENGTH=148	-	-	41	1	38	1
AT1G32660.1	| F-box and associated interaction domains-containing protein | chr1:11811040-11812380 FORWARD LENGTH=446	-	-	41	1	30	1
AT5G43960.2	| Nuclear transport factor 2 (NTF2) family protein with RNA binding (RRM-RBD-RNP motifs) domain | chr5:17689154-17691220 REVERSE LENGTH=391	-	-	41	1	-	-
AT5G42220.1	| Ubiquitin-like superfamily protein | chr5:16872962-16877455 FORWARD LENGTH=879	-	-	41	1	-	-
AT4G34490.1	ATCAP1, CAP 1, CAP1 | cyclase associated protein 1 | chr4:16484896-16487355 REVERSE LENGTH=476	-	-	41	3	-	-
AT3G11400.2	EIF3G1, ATEIF3G1 | eukaryotic translation initiation factor 3G1 | chr3:3578536-3580366 FORWARD LENGTH=321	-	-	40	2	-	-
AT1G06620.1	| 2-oxoglutarate (2OG) and Fe(II)-dependent oxygenase superfamily protein | chr1:2025618-2027094 FORWARD LENGTH=365	-	-	40	1	-	-
AT2G40840.1	DPE2 | disproportionating enzyme 2 | chr2:17045368-17050779 FORWARD LENGTH=955	-	-	40	2	34	3
AT1G27030.1	| unknown protein; BEST Arabidopsis thaliana protein match is: unknown protein (TAIR:AT1G27020.1); Has 504 Blast hits to 502 proteins in 169 species: Archae - 0; Bacteria - 299; Metazoa - 0; Fungi - 0; Plants - 67; Viruses - 0; Other Eukaryotes - 1	-	-	40	2	-	-
AT1G79040.1	PSBR | photosystem II subunit R | chr1:29736085-29736781 FORWARD LENGTH=140	-	-	39	1	-	-
AT3G60450.1	| Phosphoglycerate mutase family protein | chr3:22340982-22342187 FORWARD LENGTH=274	-	-	39	1	-	-
AT4G38800.1	ATMTN1, ATMTAN1, MTN1, MTAN1 | methylthioadenosine nucleosidase 1 | chr4:18113355-18114996 REVERSE LENGTH=267	-	-	39	1	-	-
AT2G20500.1	| unknown protein; FUNCTIONS IN: molecular_function unknown; INVOLVED IN: biological_process unknown; LOCATED IN: mitochondrion; EXPRESSED IN: 21 plant structures; EXPRESSED DURING: 13 growth stages; Has 13 Blast hits to 13 proteins in 5 species: A	-	-	39	1	36	1
AT3G18860.1	| transducin family protein / WD-40 repeat family protein | chr3:6501774-6508352 FORWARD LENGTH=760	-	-	39	3	-	-
AT5G42080.2	ADL1, ADL1A, AG68, DRP1A, DL1 | dynamin-like protein | chr5:16821564-16824536 REVERSE LENGTH=429	-	-	39	1	-	-
AT4G24820.1	| 26S proteasome, regulatory subunit Rpn7;Proteasome component (PCI) domain | chr4:12790471-12792599 REVERSE LENGTH=387	-	-	39	1	-	-
AT5G09590.1	MTHSC70-2, HSC70-5 | mitochondrial HSO70 2 | chr5:2975721-2978508 FORWARD LENGTH=682	-	-	39	1	-	-
AT4G36800.2	RCE1 | RUB1 conjugating enzyme 1 | chr4:17341237-17342148 REVERSE LENGTH=184	-	-	38	2	28	1
AT1G49600.1	ATRBP47A, RBP47A | RNA-binding protein 47A | chr1:18357236-18360150 REVERSE LENGTH=445	-	-	38	1	-	-
AT3G60820.2	PBF1 | N-terminal nucleophile aminohydrolases (Ntn hydrolases) superfamily protein | chr3:22472038-22473809 REVERSE LENGTH=223	-	-	38	2	39	4
AT5G42790.1	PAF1, ATPSM30, ARS5 | proteasome alpha subunit F1 | chr5:17159270-17160975 REVERSE LENGTH=278	-	-	38	1	-	-
AT3G47810.2	MAG1 | Calcineurin-like metallo-phosphoesterase superfamily protein | chr3:17637256-17639017 REVERSE LENGTH=190	-	-	38	2	-	-
AT4G23100.3	GSH1 | glutamate-cysteine ligase | chr4:12103458-12106751 REVERSE LENGTH=522	-	-	37	2	75	3
AT1G73060.1	LPA3 | Low PSII Accumulation 3 | chr1:27479027-27481258 FORWARD LENGTH=358	-	-	37	1	-	-
AT1G02080.2	| transcription regulators | chr1:373694-386682 FORWARD LENGTH=2377	-	-	37	2	-	-
AT1G27310.1	NTF2A | nuclear transport factor 2A | chr1:9484615-9485790 REVERSE LENGTH=122	-	-	37	1	-	-
AT5G14060.1	CARAB-AK-LYS | Aspartate kinase family protein | chr5:4536143-4538993 FORWARD LENGTH=544	-	-	37	2	22	1
AT4G33030.1	SQD1 | sulfoquinovosyldiacylglycerol 1 | chr4:15936051-15937566 FORWARD LENGTH=477	-	-	36	1	-	-
AT3G49870.1	ATARLA1C, ARLA1C | ADP-ribosylation factor-like A1C | chr3:18492674-18494021 REVERSE LENGTH=184	-	-	36	1	-	-
AT1G19050.1	ARR7 | response regulator 7 | chr1:6577919-6579078 REVERSE LENGTH=206	-	-	36	1	-	-
AT3G49370.1	| Calcium-dependent protein kinase (CDPK) family protein | chr3:18304954-18307906 REVERSE LENGTH=594	-	-	36	1	35	1
AT4G01310.1	| Ribosomal L5P family protein | chr4:544166-545480 REVERSE LENGTH=262	-	-	36	1	-	-
AT3G01480.1	CYP38, ATCYP38 | cyclophilin 38 | chr3:188569-190674 FORWARD LENGTH=437	-	-	35	2	-	-
AT4G21710.1	NRPB2, EMB1989, RPB2 | DNA-directed RNA polymerase family protein | chr4:11535684-11542200 REVERSE LENGTH=1188	-	-	35	3	-	-
AT5G42390.1	| Insulinase (Peptidase family M16) family protein | chr5:16945308-16952647 FORWARD LENGTH=1265	-	-	35	2	-	-
AT3G14415.1	| Aldolase-type TIM barrel family protein | chr3:4818667-4820748 FORWARD LENGTH=367	-	-	35	1	-	-
AT4G21830.1	ATMSRB7, MSRB7 | methionine sulfoxide reductase B7 | chr4:11584565-11585256 REVERSE LENGTH=144	-	-	35	1	59	1
AT2G23140.2	| RING/U-box superfamily protein with ARM repeat domain | chr2:9845696-9848762 REVERSE LENGTH=826	-	-	35	1	-	-
AT2G42740.1	RPL16A | ribosomal protein large subunit 16A | chr2:17791794-17792946 FORWARD LENGTH=182	-	-	34	1	-	-
AT4G35310.1	CPK5, ATCPK5 | calmodulin-domain protein kinase 5 | chr4:16802436-16804628 FORWARD LENGTH=556	-	-	34	2	20	1
AT5G20080.1	| FAD/NAD(P)-binding oxidoreductase | chr5:6782708-6786360 FORWARD LENGTH=328	-	-	34	4	23	1
AT2G23070.1	| Protein kinase superfamily protein | chr2:9824162-9826871 REVERSE LENGTH=432	-	-	34	1	33	1
AT1G77550.1	| tubulin-tyrosine ligases;tubulin-tyrosine ligases | chr1:29138490-29142965 REVERSE LENGTH=855	-	-	34	1	29	1
AT4G02770.1	PSAD-1 | photosystem I subunit D-1 | chr4:1229247-1229873 REVERSE LENGTH=208	-	-	34	1	33	2
AT1G03130.1	PSAD-2 | photosystem I subunit D-2 | chr1:753528-754142 REVERSE LENGTH=204	-	-	34	2	33	1
AT1G68310.2	AE7 | Protein of unknown function (DUF59) | chr1:25599812-25601239 FORWARD LENGTH=157	-	-	34	1	31	1
AT1G33960.1	AIG1 | P-loop containing nucleoside triphosphate hydrolases superfamily protein | chr1:12346555-12348184 FORWARD LENGTH=353	-	-	34	1	33	1
AT5G58710.1	ROC7 | rotamase CYP 7 | chr5:23717840-23719495 FORWARD LENGTH=204	-	-	33	2	-	-
AT4G37870.1	PCK1, PEPCK | phosphoenolpyruvate carboxykinase 1 | chr4:17802974-17806332 REVERSE LENGTH=671	-	-	33	3	20	2
AT3G20690.1	| F-box and associated interaction domains-containing protein | chr3:7231570-7232682 REVERSE LENGTH=370	-	-	33	1	-	-
AT1G64520.1	RPN12a | regulatory particle non-ATPase 12A | chr1:23956459-23958120 FORWARD LENGTH=267	-	-	32	1	86	1
AT5G16130.1	| Ribosomal protein S7e family protein | chr5:5268984-5269912 FORWARD LENGTH=190	-	-	32	1	80	2
AT1G64980.1	| Nucleotide-diphospho-sugar transferases superfamily protein | chr1:24137840-24138619 REVERSE LENGTH=259	-	-	32	1	-	-
AT2G19830.1	SNF7.2, VPS32 | SNF7 family protein | chr2:8558101-8559389 REVERSE LENGTH=213	-	-	31	1	-	-
AT4G19490.1	ATVPS54, VPS54 | VPS54 | chr4:10616017-10622934 FORWARD LENGTH=1034	-	-	31	1	-	-
AT5G23110.1	| Zinc finger, C3HC4 type (RING finger) family protein | chr5:7758307-7775509 FORWARD LENGTH=4706	-	-	31	2	29	2
AT2G05990.1	MOD1, ENR1 | NAD(P)-binding Rossmann-fold superfamily protein | chr2:2322876-2324867 FORWARD LENGTH=390	-	-	31	1	-	-
AT2G38390.1	| Peroxidase superfamily protein | chr2:16079726-16081381 FORWARD LENGTH=349	-	-	31	1	56	3
AT5G47980.1	| HXXXD-type acyl-transferase family protein | chr5:19428970-19430301 FORWARD LENGTH=443	-	-	31	1	54	1
AT4G27730.1	ATOPT6, OPT6 | oligopeptide transporter 1 | chr4:13834024-13836468 REVERSE LENGTH=736	-	-	30	1	34	1
AT3G04610.1	FLK | RNA-binding KH domain-containing protein | chr3:1250762-1254272 REVERSE LENGTH=577	-	-	30	1	-	-
AT2G35390.2	| Phosphoribosyltransferase family protein | chr2:14895528-14897581 REVERSE LENGTH=403	-	-	30	1	34	1
AT1G12240.1	ATBETAFRUCT4, VAC-INV | Glycosyl hydrolases family 32 protein | chr1:4153699-4157457 FORWARD LENGTH=664	-	-	30	1	31	2
AT1G62660.1	| Glycosyl hydrolases family 32 protein | chr1:23199949-23203515 FORWARD LENGTH=648	-	-	30	1	55	3
AT3G56150.2	EIF3C | eukaryotic translation initiation factor 3C | chr3:20833790-20836820 REVERSE LENGTH=900	-	-	30	1	-	-
AT3G58510.1	| DEA(D/H)-box RNA helicase family protein | chr3:21640608-21643464 FORWARD LENGTH=612	-	-	30	3	75	3
AT2G38700.1	MVD1, ATMVD1 | mevalonate diphosphate decarboxylase 1 | chr2:16180918-16183785 REVERSE LENGTH=412	-	-	30	1	-	-
AT1G14000.1	VIK | VH1-interacting kinase | chr1:4797606-4800043 FORWARD LENGTH=438	-	-	30	2	42	2
AT5G48880.3	| peroxisomal 3-keto-acyl-CoA thiolase 2 | chr5:19814576-19817021 REVERSE LENGTH=457	-	-	30	2	30	1
AT1G10760.1	SEX1, SOP1, SOP, GWD1, GWD | Pyruvate phosphate dikinase, PEP/pyruvate binding domain | chr1:3581210-3590043 REVERSE LENGTH=1399	-	-	30	2	-	-
AT4G37300.1	MEE59 | maternal effect embryo arrest 59 | chr4:17554805-17555498 FORWARD LENGTH=173	-	-	29	3	29	1
AT3G02260.1	BIG, DOC1, TIR3, UMB1, ASA1, LPR1, CRM1 | auxin transport protein (BIG) | chr3:431152-448489 REVERSE LENGTH=5098	-	-	29	1	-	-
AT4G29390.1	| Ribosomal protein S30 family protein | chr4:14465212-14465902 REVERSE LENGTH=62	-	-	29	1	-	-
AT3G51600.1	LTP5 | lipid transfer protein 5 | chr3:19138661-19139124 REVERSE LENGTH=118	-	-	29	1	25	1
AT5G13450.2	ATP5 | delta subunit of Mt ATP synthase | chr5:4310558-4311941 REVERSE LENGTH=190	-	-	29	1	-	-
AT5G25590.1	| Protein of unknown function (DUF630 and DUF632) | chr5:8906684-8909847 REVERSE LENGTH=775	-	-	29	1	-	-
AT3G20390.1	| endoribonuclease L-PSP family protein | chr3:7110227-7111695 REVERSE LENGTH=187	-	-	29	2	-	-
AT3G04600.2	| Nucleotidylyl transferase superfamily protein | chr3:1243152-1245958 FORWARD LENGTH=402	-	-	29	3	88	3
AT1G76900.1	AtTLP1, TLP1 | tubby like protein 1 | chr1:28882741-28884377 FORWARD LENGTH=455	-	-	29	1	-	-
AT2G30970.1	ASP1 | aspartate aminotransferase 1 | chr2:13179012-13181686 FORWARD LENGTH=430	-	-	28	2	-	-
AT5G09630.1	| LisH/CRA/RING-U-box domains-containing protein | chr5:2986016-2987176 REVERSE LENGTH=386	-	-	28	1	-	-
AT1G21660.1	| Chaperone DnaJ-domain superfamily protein | chr1:7605924-7608835 FORWARD LENGTH=523	-	-	28	1	-	-
AT1G77800.2	| PHD finger family protein | chr1:29253800-29260190 FORWARD LENGTH=1374	-	-	28	1	-	-
AT5G47880.2	ERF1-1 | eukaryotic release factor 1-1 | chr5:19386555-19387865 REVERSE LENGTH=436	-	-	28	3	-	-
AT1G13340.1	| Regulator of Vps4 activity in the MVB pathway protein | chr1:4569622-4571043 REVERSE LENGTH=409	-	-	28	1	-	-
AT5G11940.1	| Subtilase family protein | chr5:3849283-3852417 FORWARD LENGTH=762	-	-	28	1	28	2
AT1G33820.1	| unknown protein; Has 46 Blast hits to 44 proteins in 25 species: Archae - 0; Bacteria - 8; Metazoa - 18; Fungi - 1; Plants - 6; Viruses - 0; Other Eukaryotes - 13 (source: NCBI BLink). | chr1:12278438-12279451 REVERSE LENGTH=182	-	-	28	1	-	-
AT5G05780.1	RPN8A, AE3, ATHMOV34 | RP non-ATPase subunit 8A | chr5:1735862-1738176 FORWARD LENGTH=308	-	-	28	1	21	1
AT5G06600.3	UBP12 | ubiquitin-specific protease 12 | chr5:2020682-2027834 REVERSE LENGTH=985	-	-	28	3	63	7
AT1G10840.1	TIF3H1 | translation initiation factor 3 subunit H1 | chr1:3607885-3610299 REVERSE LENGTH=337	-	-	28	1	38	1
AT5G67170.1	| SEC-C motif-containing protein / OTU-like cysteine protease family protein | chr5:26799851-26801763 FORWARD LENGTH=375	-	-	28	2	30	1
AT1G75270.1	DHAR2 | dehydroascorbate reductase 2 | chr1:28250255-28251237 REVERSE LENGTH=213	-	-	28	1	19	1
AT3G03270.1	| Adenine nucleotide alpha hydrolases-like superfamily protein | chr3:761383-763075 REVERSE LENGTH=201	-	-	28	1	-	-
AT4G24430.1	| Rhamnogalacturonate lyase family protein | chr4:12630018-12632975 FORWARD LENGTH=646	-	-	28	1	-	-
AT1G52360.1	| Coatomer, beta' subunit | chr1:19499282-19505397 FORWARD LENGTH=926	-	-	27	2	37	2
AT1G28680.1	| HXXXD-type acyl-transferase family protein | chr1:10078222-10079763 FORWARD LENGTH=451	-	-	27	1	38	2
AT3G54640.1	TSA1, TRP3 | tryptophan synthase alpha chain | chr3:20223331-20225303 REVERSE LENGTH=312	-	-	27	1	-	-
AT1G30630.1	| Coatomer epsilon subunit | chr1:10858546-10860173 REVERSE LENGTH=292	-	-	27	1	76	1
AT2G26250.1	FDH, KCS10 | 3-ketoacyl-CoA synthase 10 | chr2:11170799-11173059 REVERSE LENGTH=550	-	-	27	2	-	-
AT3G50590.1	| Transducin/WD40 repeat-like superfamily protein | chr3:18771292-18779220 FORWARD LENGTH=1614	-	-	27	1	-	-
AT1G49960.1	| Xanthine/uracil permease family protein | chr1:18498700-18501699 FORWARD LENGTH=526	-	-	27	1	-	-
AT1G23740.1	| Oxidoreductase, zinc-binding dehydrogenase family protein | chr1:8398245-8399656 REVERSE LENGTH=386	-	-	27	1	24	1
AT1G23290.1	RPL27A, RPL27AB | Ribosomal protein L18e/L15 superfamily protein | chr1:8263007-8263447 FORWARD LENGTH=146	-	-	27	1	-	-
AT1G31730.1	| Adaptin family protein | chr1:11359907-11363916 FORWARD LENGTH=938	-	-	27	1	-	-
AT1G66580.1	SAG24, RPL10C | senescence associated gene 24 | chr1:24839208-24840439 FORWARD LENGTH=221	-	-	26	1	-	-
AT2G39990.1	EIF2, AteIF3f, eIF3F | eukaryotic translation initiation factor 2 | chr2:16698332-16699929 REVERSE LENGTH=293	-	-	26	1	-	-
AT5G48580.1	FKBP15-2 | FK506- and rapamycin-binding protein 15 kD-2 | chr5:19696156-19697304 REVERSE LENGTH=163	-	-	26	1	-	-
AT5G22440.2	| Ribosomal protein L1p/L10e family | chr5:7435328-7436486 REVERSE LENGTH=217	-	-	26	1	-	-
AT1G70770.1	| Protein of unknown function DUF2359, transmembrane | chr1:26688622-26691185 REVERSE LENGTH=610	-	-	26	1	-	-
AT3G61050.2	NTMC2TYPE4, NTMC2T4 | Calcium-dependent lipid-binding (CaLB domain) family protein | chr3:22597485-22600932 FORWARD LENGTH=510	-	-	26	1	-	-
AT5G02450.1	| Ribosomal protein L36e family protein | chr5:533501-534394 FORWARD LENGTH=108	-	-	26	1	-	-
AT3G48930.1	EMB1080 | Nucleic acid-binding, OB-fold-like protein | chr3:18141017-18142189 REVERSE LENGTH=160	-	-	26	3	33	3
AT1G14510.1	AL7 | alfin-like 7 | chr1:4962171-4964154 REVERSE LENGTH=252	-	-	26	1	-	-
AT1G06650.1	| 2-oxoglutarate (2OG) and Fe(II)-dependent oxygenase superfamily protein | chr1:2035909-2037047 FORWARD LENGTH=314	-	-	26	1	-	-
AT2G41210.1	PIP5K5 | phosphatidylinositol- 4-phosphate 5-kinase 5 | chr2:17173627-17176575 FORWARD LENGTH=772	-	-	26	2	-	-
AT5G55110.1	| Stigma-specific Stig1 family protein | chr5:22367870-22368361 FORWARD LENGTH=163	-	-	26	1	21	1
AT2G30410.1	KIS, TFCA | tubulin folding cofactor A (KIESEL) | chr2:12959812-12960552 FORWARD LENGTH=113	-	-	25	1	-	-
AT5G60670.1	| Ribosomal protein L11 family protein | chr5:24381066-24381566 REVERSE LENGTH=166	-	-	25	1	-	-
AT5G54810.1	TSB1, TRPB, TRP2, ATTSB1 | tryptophan synthase beta-subunit 1 | chr5:22264805-22266738 REVERSE LENGTH=470	-	-	25	1	22	1
AT5G26280.2	| TRAF-like family protein | chr5:9208724-9210403 FORWARD LENGTH=327	-	-	25	1	32	1
AT5G26260.1	| TRAF-like family protein | chr5:9200492-9202153 FORWARD LENGTH=351	-	-	25	1	53	1
AT1G06000.1	| UDP-Glycosyltransferase superfamily protein | chr1:1820495-1821802 REVERSE LENGTH=435	-	-	25	1	43	1
AT3G42050.1	| vacuolar ATP synthase subunit H family protein | chr3:14228846-14232228 REVERSE LENGTH=441	-	-	25	1	-	-
AT1G48300.1	| unknown protein; FUNCTIONS IN: molecular_function unknown; INVOLVED IN: biological_process unknown; LOCATED IN: endomembrane system; EXPRESSED IN: 24 plant structures; EXPRESSED DURING: 15 growth stages; Has 96 Blast hits to 87 proteins in 37 spe	-	-	25	1	-	-
AT4G39680.1	| SAP domain-containing protein | chr4:18414604-18416938 REVERSE LENGTH=633	-	-	25	2	-	-
AT3G60240.2	EIF4G, CUM2 | eukaryotic translation initiation factor 4G | chr3:22261842-22268295 FORWARD LENGTH=1723	-	-	25	2	-	-
AT1G12470.1	| zinc ion binding | chr1:4251359-4257201 FORWARD LENGTH=988	-	-	25	2	-	-
AT1G23900.2	GAMMA-ADAPTIN 1 | gamma-adaptin 1 | chr1:8441379-8447152 FORWARD LENGTH=876	-	-	24	1	-	-
AT3G15356.1	| Legume lectin family protein | chr3:5174603-5175418 REVERSE LENGTH=271	-	-	24	1	-	-
AT3G54760.1	| dentin sialophosphoprotein-related | chr3:20269659-20272037 REVERSE LENGTH=792	-	-	24	1	-	-
AT1G69250.2	| Nuclear transport factor 2 (NTF2) family protein with RNA binding (RRM-RBD-RNP motifs) domain | chr1:26033163-26035007 FORWARD LENGTH=389	-	-	24	1	-	-
AT4G27700.1	| Rhodanese/Cell cycle control phosphatase superfamily protein | chr4:13826541-13827673 REVERSE LENGTH=224	-	-	24	1	-	-
AT1G52530.1	| CONTAINS InterPro DOMAIN/s: Hus1-like protein (InterPro:IPR007150); Has 129 Blast hits to 128 proteins in 49 species: Archae - 0; Bacteria - 0; Metazoa - 57; Fungi - 10; Plants - 47; Viruses - 0; Other Eukaryotes - 15 (source: NCBI BLink). | chr1	-	-	24	1	-	-
AT2G43535.1	| Scorpion toxin-like knottin superfamily protein | chr2:18071130-18071560 FORWARD LENGTH=97	-	-	24	1	-	-
AT1G13020.1	EIF4B2 | eukaryotic initiation factor 4B2 | chr1:4440927-4443520 REVERSE LENGTH=549	-	-	24	2	-	-
AT1G75850.1	VPS35B | VPS35 homolog B | chr1:28478053-28483874 REVERSE LENGTH=790	-	-	24	1	-	-
AT5G39460.1	| F-box family protein | chr5:15788289-15790004 REVERSE LENGTH=571	-	-	23	1	-	-
AT2G18780.1	| F-box and associated interaction domains-containing protein | chr2:8136983-8138095 REVERSE LENGTH=370	-	-	23	1	-	-
AT2G23200.1	| Protein kinase superfamily protein | chr2:9879351-9881855 FORWARD LENGTH=834	-	-	23	1	-	-
AT3G59540.1	| Ribosomal L38e protein family | chr3:21995897-21996742 REVERSE LENGTH=69	-	-	23	1	-	-
AT5G47770.1	FPS1 | farnesyl diphosphate synthase 1 | chr5:19345297-19347415 FORWARD LENGTH=384	-	-	23	2	-	-
AT2G28620.1	| P-loop containing nucleoside triphosphate hydrolases superfamily protein | chr2:12265167-12270020 REVERSE LENGTH=1042	-	-	23	2	-	-
AT4G38470.1	| ACT-like protein tyrosine kinase family protein | chr4:17999432-18003551 FORWARD LENGTH=575	-	-	23	1	-	-
AT3G54210.1	| Ribosomal protein L17 family protein | chr3:20067672-20068385 REVERSE LENGTH=211	-	-	23	1	-	-
AT5G35530.1	| Ribosomal protein S3 family protein | chr5:13710355-13712192 REVERSE LENGTH=248	-	-	23	2	-	-
AT3G22960.1	PKP1, PKP-ALPHA | Pyruvate kinase family protein | chr3:8139369-8141771 FORWARD LENGTH=596	-	-	23	1	-	-
AT1G30510.3	ATRFNR2, RFNR2 | root FNR 2 | chr1:10807150-10808292 REVERSE LENGTH=317	-	-	23	2	-	-
AT3G54360.1	| zinc ion binding | chr3:20128570-20131581 REVERSE LENGTH=405	-	-	23	1	-	-
AT4G22570.1	APT3 | adenine phosphoribosyl transferase 3 | chr4:11882310-11885250 REVERSE LENGTH=183	-	-	22	1	30	1
AT4G13660.1	ATPRR2, PRR2 | pinoresinol reductase 2 | chr4:7946283-7948252 FORWARD LENGTH=317	-	-	22	1	-	-
AT2G43880.1	| Pectin lyase-like superfamily protein | chr2:18173034-18174482 FORWARD LENGTH=394	-	-	22	1	-	-
AT4G00700.1	| C2 calcium/lipid-binding plant phosphoribosyltransferase family protein | chr4:286260-289369 FORWARD LENGTH=1006	-	-	22	1	-	-
AT4G00380.1	| XH/XS domain-containing protein | chr4:167959-170448 FORWARD LENGTH=635	-	-	22	2	-	-
AT5G13930.1	CHS, TT4, ATCHS | Chalcone and stilbene synthase family protein | chr5:4488762-4490035 FORWARD LENGTH=395	-	-	22	1	-	-
AT5G16470.1	| zinc finger (C2H2 type) family protein | chr5:5379516-5379830 FORWARD LENGTH=104	-	-	22	1	-	-
AT1G80600.1	WIN1 | HOPW1-1-interacting 1 | chr1:30298675-30300513 REVERSE LENGTH=457	-	-	22	1	-	-
AT3G51160.1	MUR1, MUR_1, GMD2 | NAD(P)-binding Rossmann-fold superfamily protein | chr3:19007232-19008353 REVERSE LENGTH=373	-	-	22	1	132	4
AT5G25460.1	| Protein of unknown function, DUF642 | chr5:8863430-8865394 FORWARD LENGTH=369	-	-	22	1	-	-
AT3G14210.1	ESM1 | epithiospecifier modifier 1 | chr3:4729886-4731562 FORWARD LENGTH=392	-	-	22	2	79	4
AT1G21770.1	| Acyl-CoA N-acyltransferases (NAT) superfamily protein | chr1:7651843-7652249 REVERSE LENGTH=111	-	-	22	1	-	-
AT5G28020.6	CYSD2, ATCYSD2 | cysteine synthase D2 | chr5:10026395-10028166 REVERSE LENGTH=323	-	-	22	1	-	-
AT3G28790.1	| Protein of unknown function (DUF1216) | chr3:10813577-10815588 REVERSE LENGTH=608	-	-	22	1	24	1
AT2G47610.1	| Ribosomal protein L7Ae/L30e/S12e/Gadd45 family protein | chr2:19529854-19531401 FORWARD LENGTH=257	-	-	21	1	-	-
AT5G20320.2	DCL4 | dicer-like 4 | chr5:6859571-6869068 REVERSE LENGTH=1688	-	-	21	2	22	1
AT3G10850.1	GLX2-2, GLY2 | Metallo-hydrolase/oxidoreductase superfamily protein | chr3:3397756-3399522 REVERSE LENGTH=258	-	-	21	1	-	-
AT2G41530.1	ATSFGH, SFGH | S-formylglutathione hydrolase | chr2:17323656-17325430 REVERSE LENGTH=284	-	-	21	1	55	4
AT5G42740.1	| Sugar isomerase (SIS) family protein | chr5:17136080-17140622 FORWARD LENGTH=560	-	-	21	1	-	-
AT1G74680.1	| Exostosin family protein | chr1:28059528-28060984 FORWARD LENGTH=461	-	-	21	1	-	-
AT2G16060.1	GLB1, AHB1, ARATH GLB1, NSHB1, ATGLB1, HB1 | hemoglobin 1 | chr2:6982782-6983522 REVERSE LENGTH=160	-	-	21	1	29	1
AT2G41510.1	ATCKX1, CKX1 | cytokinin oxidase/dehydrogenase 1 | chr2:17314626-17316861 FORWARD LENGTH=575	-	-	21	1	-	-
AT1G70080.1	| Terpenoid cyclases/Protein prenyltransferases superfamily protein | chr1:26394669-26397565 REVERSE LENGTH=611	-	-	21	1	-	-
AT3G61571.1	| unknown protein; Has 30201 Blast hits to 17322 proteins in 780 species: Archae - 12; Bacteria - 1396; Metazoa - 17338; Fungi - 3422; Plants - 5037; Viruses - 0; Other Eukaryotes - 2996 (source: NCBI BLink). | chr3:22784021-22784182 REVERSE LENGTH	-	-	21	1	-	-
AT1G07320.1	RPL4 | ribosomal protein L4 | chr1:2249190-2250189 FORWARD LENGTH=282	-	-	20	2	-	-
AT2G47300.3	| ribonuclease Ps | chr2:19419333-19422076 FORWARD LENGTH=659	-	-	20	2	-	-
AT1G10200.1	WLIM1 | GATA type zinc finger transcription factor family protein | chr1:3346677-3347763 REVERSE LENGTH=190	-	-	20	2	22	2
AT3G04960.3	| Domain of unknown function (DUF3444) | chr3:1373819-1375769 FORWARD LENGTH=605	-	-	20	3	-	-
AT4G18780.1	CESA8, IRX1, ATCESA8, LEW2 | cellulose synthase family protein | chr4:10312846-10316719 REVERSE LENGTH=985	-	-	20	1	-	-
AT4G11400.1	| ARID/BRIGHT DNA-binding domain;ELM2 domain protein | chr4:6938717-6940539 FORWARD LENGTH=573	-	-	20	1	-	-
AT4G19890.1	| Pentatricopeptide repeat (PPR-like) superfamily protein | chr4:10786948-10789053 REVERSE LENGTH=701	-	-	20	1	-	-
AT4G27290.1	| S-locus lectin protein kinase family protein | chr4:13666281-13669202 FORWARD LENGTH=783	-	-	20	1	-	-
AT3G51700.1	| PIF1 helicase | chr3:19179443-19181145 REVERSE LENGTH=344	-	-	20	1	-	-
AT1G53800.1	| unknown protein; BEST Arabidopsis thaliana protein match is: unknown protein (TAIR:AT1G53250.1); Has 1136 Blast hits to 882 proteins in 242 species: Archae - 2; Bacteria - 216; Metazoa - 257; Fungi - 77; Plants - 87; Viruses - 4; Other Eukaryotes	-	-	20	1	20	1
AT2G47250.1	| RNA helicase family protein | chr2:19399923-19402981 REVERSE LENGTH=729	-	-	20	2	-	-
AT3G29796.1	| unknown protein; Has 28 Blast hits to 20 proteins in 8 species: Archae - 0; Bacteria - 0; Metazoa - 18; Fungi - 0; Plants - 1; Viruses - 0; Other Eukaryotes - 9 (source: NCBI BLink). | chr3:11708561-11713028 FORWARD LENGTH=463	-	-	20	1	-	-
AT1G65780.1	| P-loop containing nucleoside triphosphate hydrolases superfamily protein | chr1:24462958-24466888 REVERSE LENGTH=1065	-	-	19	1	27	1
AT3G14010.4	CID4 | CTC-interacting domain 4 | chr3:4637164-4640324 FORWARD LENGTH=549	-	-	19	1	-	-
AT5G04800.2	| Ribosomal S17 family protein | chr5:1389217-1389642 FORWARD LENGTH=141	-	-	19	1	-	-
AT1G20610.1	CYCB2;3 | Cyclin B2;3 | chr1:7135073-7137273 REVERSE LENGTH=429	-	-	19	1	-	-
AT5G40870.1	ATUK/UPRT1, UKL1, UK/UPRT1 | uridine kinase/uracil phosphoribosyltransferase 1 | chr5:16375021-16378384 FORWARD LENGTH=486	-	-	19	1	31	1
AT1G44835.1	| YbaK/aminoacyl-tRNA synthetase-associated domain | chr1:16939909-16942337 FORWARD LENGTH=307	-	-	19	1	38	1
AT4G14510.1	ATCFM3B, CFM3B | CRM family member 3B | chr4:8337390-8341057 REVERSE LENGTH=907	-	-	19	1	-	-
AT2G05840.1	PAA2 | 20S proteasome subunit PAA2 | chr2:2234226-2236053 FORWARD LENGTH=246	-	-	19	2	-	-
AT5G35590.1	PAA1 | proteasome alpha subunit A1 | chr5:13765417-13767768 REVERSE LENGTH=246	-	-	-	-	22	2
AT1G60420.1	| DC1 domain-containing protein | chr1:22261978-22264243 FORWARD LENGTH=578	-	-	19	3	-	-
AT5G41970.1	| Metal-dependent protein hydrolase | chr5:16791198-16792961 FORWARD LENGTH=373	-	-	19	1	-	-
AT5G14790.1	| ARM repeat superfamily protein | chr5:4784058-4785508 FORWARD LENGTH=346	-	-	-	-	179	1
AT3G04880.1	DRT102 | DNA-damage-repair/toleration protein (DRT102) | chr3:1346431-1347363 REVERSE LENGTH=310	-	-	-	-	167	5
AT4G04830.1	ATMSRB5, MSRB5 | methionine sulfoxide reductase B5 | chr4:2445902-2446872 FORWARD LENGTH=139	-	-	-	-	160	1
AT1G53750.1	RPT1A | regulatory particle triple-A 1A | chr1:20065921-20068324 REVERSE LENGTH=426	-	-	-	-	110	3
ATCG00670.1	CLPP1, PCLPP | plastid-encoded CLP P | chrC:69910-71882 REVERSE LENGTH=196	-	-	-	-	91	1
AT1G08970.4	HAP5C, NF-YC9 | nuclear factor Y, subunit C9 | chr1:2883144-2883839 FORWARD LENGTH=231	-	-	-	-	87	1
AT5G55530.3	| Calcium-dependent lipid-binding (CaLB domain) family protein | chr5:22494439-22495656 FORWARD LENGTH=405	-	-	-	-	87	1
AT1G76160.1	sks5 | SKU5 similar 5 | chr1:28578211-28581020 REVERSE LENGTH=541	-	-	-	-	82	2
AT3G01200.1	AtRP2, RP2 | PPDK regulatory protein 2 | chr3:69826-71348 REVERSE LENGTH=377	-	-	-	-	81	1
AT5G14940.1	| Major facilitator superfamily protein | chr5:4831748-4834312 REVERSE LENGTH=552	-	-	-	-	81	1
AT3G05040.1	HST, HST1 | ARM repeat superfamily protein | chr3:1401479-1408095 REVERSE LENGTH=1202	-	-	-	-	81	2
AT1G47480.1	| alpha/beta-Hydrolases superfamily protein | chr1:17417623-17419296 FORWARD LENGTH=314	-	-	-	-	75	1
AT3G61111.1	| Zinc-binding ribosomal protein family protein | chr3:22613230-22613919 REVERSE LENGTH=86	-	-	-	-	73	1
AT1G23310.1	GGT1, AOAT1, GGAT1 | glutamate:glyoxylate aminotransferase | chr1:8268720-8271329 REVERSE LENGTH=481	-	-	-	-	71	1
AT1G32440.1	PKp3 | plastidial pyruvate kinase 3 | chr1:11712205-11714963 FORWARD LENGTH=571	-	-	-	-	70	1
AT3G19710.1	BCAT4 | branched-chain aminotransferase4 | chr3:6847202-6849429 REVERSE LENGTH=354	-	-	-	-	66	2
AT3G27300.2	G6PD5 | glucose-6-phosphate dehydrogenase 5 | chr3:10083318-10086288 REVERSE LENGTH=516	-	-	-	-	66	1
AT4G24220.1	VEP1, AWI31 | NAD(P)-binding Rossmann-fold superfamily protein | chr4:12565219-12566474 FORWARD LENGTH=388	-	-	-	-	64	1
AT3G24530.1	| AAA-type ATPase family protein / ankyrin repeat family protein | chr3:8945678-8947786 REVERSE LENGTH=481	-	-	-	-	64	1
AT4G27450.1	| Aluminium induced protein with YGL and LRDR motifs | chr4:13727665-13728683 REVERSE LENGTH=250	-	-	-	-	62	1
AT1G79470.1	| Aldolase-type TIM barrel family protein | chr1:29894772-29896661 REVERSE LENGTH=503	-	-	-	-	61	1
AT1G74910.3	| ADP-glucose pyrophosphorylase family protein | chr1:28135852-28138456 REVERSE LENGTH=387	-	-	-	-	59	2
ATCG00280.1	PSBC | photosystem II reaction center protein C | chrC:33720-35141 FORWARD LENGTH=473	-	-	-	-	58	2
AT2G37760.5	| NAD(P)-linked oxidoreductase superfamily protein | chr2:15831995-15833678 FORWARD LENGTH=291	-	-	-	-	58	2
AT1G64880.1	| Ribosomal protein S5 family protein | chr1:24105713-24108780 FORWARD LENGTH=515	-	-	-	-	55	1
AT5G05270.2	| Chalcone-flavanone isomerase family protein | chr5:1563543-1564827 FORWARD LENGTH=209	-	-	-	-	55	1
AT3G47800.1	| Galactose mutarotase-like superfamily protein | chr3:17634971-17636998 FORWARD LENGTH=358	-	-	-	-	55	1
AT3G53260.1	PAL2, ATPAL2 | phenylalanine ammonia-lyase 2 | chr3:19744256-19746619 REVERSE LENGTH=717	-	-	-	-	54	3
AT3G10340.1	PAL4 | phenylalanine ammonia-lyase 4 | chr3:3204260-3207809 FORWARD LENGTH=707	-	-	-	-	54	4
AT4G09520.1	| Cofactor-independent phosphoglycerate mutase | chr4:6024970-6026751 REVERSE LENGTH=492	-	-	-	-	54	1
AT3G50740.1	UGT72E1 | UDP-glucosyl transferase 72E1 | chr3:18855348-18856811 REVERSE LENGTH=487	-	-	-	-	54	1
AT5G53400.1	BOB1 | HSP20-like chaperones superfamily protein | chr5:21661588-21663383 FORWARD LENGTH=304	-	-	-	-	53	1
AT4G31880.1	| LOCATED IN: cytosol, chloroplast; EXPRESSED IN: 24 plant structures; EXPRESSED DURING: 14 growth stages; BEST Arabidopsis thaliana protein match is: Tudor/PWWP/MBT superfamily protein (TAIR:AT1G15940.1); Has 137162 Blast hits to 70781 proteins in	-	-	-	-	52	1
AT5G13650.1	| elongation factor family protein | chr5:4397821-4402364 FORWARD LENGTH=675	-	-	-	-	49	1
AT5G20960.2	AAO1, AO1, ATAO, AT-AO1, AOalpha, AtAO1 | aldehyde oxidase 1 | chr5:7116783-7122338 FORWARD LENGTH=1368	-	-	-	-	48	3
AT5G08590.1	ASK2, SNRK2-1, SNRK2.1, SRK2G | SNF1-related protein kinase 2.1 | chr5:2783537-2785869 FORWARD LENGTH=353	-	-	-	-	47	2
AT3G13290.1	VCR | varicose-related | chr3:4297529-4303113 FORWARD LENGTH=1340	-	-	-	-	47	1
AT4G22930.1	PYR4, DHOASE | pyrimidin 4 | chr4:12019315-12021200 FORWARD LENGTH=377	-	-	-	-	47	1
AT2G03750.1	| P-loop containing nucleoside triphosphate hydrolases superfamily protein | chr2:1147968-1149023 REVERSE LENGTH=351	-	-	-	-	46	1
AT2G40730.1	| Protein kinase family protein with ARM repeat domain | chr2:16990083-16996072 REVERSE LENGTH=798	-	-	-	-	45	1
AT3G10380.1	SEC8, ATSEC8 | subunit of exocyst complex 8 | chr3:3219922-3228356 REVERSE LENGTH=1053	-	-	-	-	44	2
AT3G12290.1	| Amino acid dehydrogenase family protein | chr3:3919591-3921326 FORWARD LENGTH=299	-	-	-	-	44	2
AT2G31750.1	UGT74D1 | UDP-glucosyl transferase 74D1 | chr2:13497312-13499870 FORWARD LENGTH=456	-	-	-	-	44	1
AT3G48750.1	CDKA;1, CDC2AAT, CDK2, CDC2, CDC2A, CDKA1 | cell division control 2 | chr3:18072238-18074296 FORWARD LENGTH=294	-	-	-	-	44	1
AT2G42910.1	| Phosphoribosyltransferase family protein | chr2:17856396-17858394 FORWARD LENGTH=337	-	-	-	-	43	2
AT5G10560.1	| Glycosyl hydrolase family protein | chr5:3336335-3339351 REVERSE LENGTH=792	-	-	-	-	43	1
AT5G22770.1	alpha-ADR | alpha-adaptin | chr5:7579844-7588026 REVERSE LENGTH=1012	-	-	-	-	42	1
AT5G59420.1	ORP3C | OSBP(oxysterol binding protein)-related protein 3C | chr5:23961731-23964623 FORWARD LENGTH=457	-	-	-	-	42	1
AT3G57290.1	EIF3E, TIF3E1, ATEIF3E-1, INT-6, ATINT6, INT6 | eukaryotic translation initiation factor 3E | chr3:21196786-21199073 REVERSE LENGTH=441	-	-	-	-	42	1
AT5G42950.1	| GYF domain-containing protein | chr5:17224436-17231044 FORWARD LENGTH=1714	-	-	-	-	42	1
AT5G12240.1	| unknown protein; Has 1807 Blast hits to 1807 proteins in 277 species: Archae - 0; Bacteria - 0; Metazoa - 736; Fungi - 347; Plants - 385; Viruses - 0; Other Eukaryotes - 339 (source: NCBI BLink). | chr5:3959120-3960777 REVERSE LENGTH=168	-	-	-	-	41	2
AT2G21270.3	UFD1 | ubiquitin fusion degradation 1 | chr2:9107841-9110012 FORWARD LENGTH=340	-	-	-	-	41	1
AT4G01037.1	WTF1, AtWTF1 | Ubiquitin carboxyl-terminal hydrolase family protein | chr4:451444-453030 REVERSE LENGTH=528	-	-	-	-	40	1
AT5G62480.2	ATGSTU9, GST14, GST14B, GSTU9 | glutathione S-transferase tau 9 | chr5:25088775-25089566 REVERSE LENGTH=214	-	-	-	-	40	1
AT4G18850.1	| unknown protein; Has 6 Blast hits to 6 proteins in 2 species: Archae - 0; Bacteria - 0; Metazoa - 0; Fungi - 0; Plants - 6; Viruses - 0; Other Eukaryotes - 0 (source: NCBI BLink). | chr4:10342063-10342242 REVERSE LENGTH=59	-	-	-	-	38	1
AT5G11580.1	| Regulator of chromosome condensation (RCC1) family protein | chr5:3718913-3721125 FORWARD LENGTH=553	-	-	-	-	38	1
AT3G55410.1	| 2-oxoglutarate dehydrogenase, E1 component | chr3:20541897-20545728 FORWARD LENGTH=1017	-	-	-	-	37	2
AT4G15090.1	FAR1 | FRS (FAR1 Related Sequences) transcription factor family | chr4:8614806-8617870 FORWARD LENGTH=827	-	-	-	-	37	3
AT3G55200.1	| Cleavage and polyadenylation specificity factor (CPSF) A subunit protein | chr3:20460533-20464361 FORWARD LENGTH=1214	-	-	-	-	36	1
AT3G05910.1	| Pectinacetylesterase family protein | chr3:1764509-1767240 REVERSE LENGTH=415	-	-	-	-	36	3
AT5G44120.2	CRA1, ATCRA1, CRU1 | RmlC-like cupins superfamily protein | chr5:17756460-17757811 REVERSE LENGTH=368	-	-	-	-	36	1
AT2G41850.1	PGAZAT, ADPG2 | polygalacturonase abscission zone A. thaliana | chr2:17461918-17464059 REVERSE LENGTH=433	-	-	-	-	35	1
AT1G75280.1	| NmrA-like negative transcriptional regulator family protein | chr1:28252030-28253355 FORWARD LENGTH=310	-	-	-	-	35	1
AT1G17650.1	GLYR2, GR2 | glyoxylate reductase 2 | chr1:6069594-6071964 REVERSE LENGTH=358	-	-	-	-	35	1
AT4G08780.1	| Peroxidase superfamily protein | chr4:5604153-5608202 FORWARD LENGTH=346	-	-	-	-	34	2
AT5G02270.1	ATNAP9, NAP9 | non-intrinsic ABC protein 9 | chr5:467269-469041 REVERSE LENGTH=328	-	-	-	-	33	1
AT1G42550.1	PMI1 | plastid movement impaired1 | chr1:15977131-15979734 FORWARD LENGTH=843	-	-	-	-	33	1
AT5G51430.1	EYE | conserved oligomeric Golgi complex component-related / COG complex component-related | chr5:20887044-20890795 REVERSE LENGTH=836	-	-	-	-	33	1
AT4G17530.1	RAB1C, ATRAB1C, ATRABD2C | RAB GTPase homolog 1C | chr4:9773721-9775424 REVERSE LENGTH=202	-	-	-	-	32	1
AT5G20250.4	DIN10 | Raffinose synthase family protein | chr5:6833730-6836635 FORWARD LENGTH=844	-	-	-	-	32	1
AT2G31610.1	| Ribosomal protein S3 family protein | chr2:13450384-13451669 FORWARD LENGTH=250	-	-	-	-	32	2
AT1G15490.1	| alpha/beta-Hydrolases superfamily protein | chr1:5320859-5323422 REVERSE LENGTH=648	-	-	-	-	31	1
AT5G59840.1	| Ras-related small GTP-binding family protein | chr5:24107450-24109049 REVERSE LENGTH=216	-	-	-	-	31	1
AT1G17290.1	AlaAT1 | alanine aminotransferas | chr1:5922771-5926093 FORWARD LENGTH=543	-	-	-	-	30	2
AT5G54240.1	| Protein of unknown function (DUF1223) | chr5:22023339-22024461 REVERSE LENGTH=282	-	-	-	-	29	1
AT3G44340.2	CEF | clone eighty-four | chr3:16012084-16019873 REVERSE LENGTH=1069	-	-	-	-	29	1
AT1G58250.1	SAB | Golgi-body localisation protein domain ;RNA pol II promoter Fmp27 protein domain | chr1:21587317-21601373 REVERSE LENGTH=2607	-	-	-	-	29	1
AT4G15550.1	IAGLU | indole-3-acetate beta-D-glucosyltransferase | chr4:8877877-8879301 REVERSE LENGTH=474	-	-	-	-	29	1
AT5G40760.1	G6PD6 | glucose-6-phosphate dehydrogenase 6 | chr5:16311284-16314556 FORWARD LENGTH=515	-	-	-	-	29	1
AT4G01810.1	| Sec23/Sec24 protein transport family protein | chr4:776734-779802 REVERSE LENGTH=880	-	-	-	-	28	1
AT1G35580.1	CINV1 | cytosolic invertase 1 | chr1:13122460-13124808 REVERSE LENGTH=551	-	-	-	-	28	2
AT1G55810.1	UKL3 | uridine kinase-like 3 | chr1:20861273-20864003 FORWARD LENGTH=466	-	-	-	-	28	1
AT2G30490.1	ATC4H, C4H, CYP73A5, REF3 | cinnamate-4-hydroxylase | chr2:12993861-12995683 REVERSE LENGTH=505	-	-	-	-	28	1
AT1G06110.1	SKIP16 | SKP1/ASK-interacting protein 16 | chr1:1853237-1854938 REVERSE LENGTH=436	-	-	-	-	28	2
AT1G16460.1	ATRDH2, ATMST2, MST2, ST2, STR2, RDH2 | rhodanese homologue 2 | chr1:5619848-5621981 REVERSE LENGTH=318	-	-	-	-	28	1
AT4G11911.1	| unknown protein; FUNCTIONS IN: molecular_function unknown; INVOLVED IN: biological_process unknown; LOCATED IN: chloroplast; BEST Arabidopsis thaliana protein match is: unknown protein (TAIR:AT4G11910.1); Has 30201 Blast hits to 17322 proteins in	-	-	-	-	28	1
AT3G02930.2	| Plant protein of unknown function (DUF827) | chr3:655158-658319 FORWARD LENGTH=804	-	-	-	-	27	1
AT1G79850.1	RPS17, CS17, PRPS17 | ribosomal protein S17 | chr1:30041473-30041922 REVERSE LENGTH=149	-	-	-	-	27	1
AT5G46430.2	| Ribosomal protein L32e | chr5:18833429-18834409 FORWARD LENGTH=133	-	-	-	-	26	1
AT1G49780.1	PUB26 | plant U-box 26 | chr1:18429024-18430289 REVERSE LENGTH=421	-	-	-	-	26	1
AT5G56890.1	| Protein kinase superfamily protein | chr5:23010801-23015559 REVERSE LENGTH=1113	-	-	-	-	25	1
AT1G03475.1	LIN2, HEMF1, ATCPO-I | Coproporphyrinogen III oxidase | chr1:869302-871175 REVERSE LENGTH=386	-	-	-	-	25	1
AT1G04120.1	ATMRP5, MRP5, ATABCC5, ABCC5 | multidrug resistance-associated protein 5 | chr1:1064848-1070396 REVERSE LENGTH=1514	-	-	-	-	25	1
AT1G16890.3	UBC36 | ubiquitin-conjugating enzyme 36 | chr1:5776550-5778327 REVERSE LENGTH=162	-	-	-	-	25	1
AT1G24280.1	G6PD3 | glucose-6-phosphate dehydrogenase 3 | chr1:8609495-8612383 FORWARD LENGTH=599	-	-	-	-	25	2
AT2G17240.1	| unknown protein; FUNCTIONS IN: molecular_function unknown; INVOLVED IN: biological_process unknown; LOCATED IN: chloroplast; EXPRESSED IN: 23 plant structures; EXPRESSED DURING: 14 growth stages; BEST Arabidopsis thaliana protein match is: unknow	-	-	-	-	25	1
AT4G01500.1	NGA4 | AP2/B3-like transcriptional factor family protein | chr4:639791-640792 FORWARD LENGTH=333	-	-	-	-	25	1
AT1G71790.1	| Subunits of heterodimeric actin filament capping protein Capz superfamily | chr1:26996869-26998785 FORWARD LENGTH=256	-	-	-	-	25	1
AT3G45780.1	PHOT1, NPH1, JK224, RPT1 | phototropin 1 | chr3:16818557-16823960 FORWARD LENGTH=996	-	-	-	-	24	1
AT5G03100.1	| F-box/RNI-like superfamily protein | chr5:726832-727980 FORWARD LENGTH=307	-	-	-	-	24	1
AT5G59300.1	UBC7, ATUBC7 | ubiquitin carrier protein 7 | chr5:23919868-23921304 REVERSE LENGTH=203	-	-	-	-	24	2
AT2G33880.1	WOX9, HB-3, STIP | homeobox-3 | chr2:14341639-14343597 REVERSE LENGTH=378	-	-	-	-	24	1
AT5G54610.1	ANK | ankyrin | chr5:22184781-22186481 REVERSE LENGTH=426	-	-	-	-	23	3
ATCG00020.1	PSBA | photosystem II reaction center protein A | chrC:383-1444 REVERSE LENGTH=353	-	-	-	-	23	1
AT2G39510.1	| nodulin MtN21 /EamA-like transporter family protein | chr2:16491358-16493085 REVERSE LENGTH=374	-	-	-	-	23	1
AT1G48660.1	| Auxin-responsive GH3 family protein | chr1:17995948-17997972 REVERSE LENGTH=573	-	-	-	-	23	1
AT3G54670.2	TTN8, SMC1, ATSMC1 | Structural maintenance of chromosomes (SMC) family protein | chr3:20240428-20243701 FORWARD LENGTH=453	-	-	-	-	23	1
AT1G07770.1	RPS15A | ribosomal protein S15A | chr1:2408413-2409065 REVERSE LENGTH=130	-	-	-	-	23	2
AT3G25920.1	RPL15 | ribosomal protein L15 | chr3:9491268-9492558 REVERSE LENGTH=277	-	-	-	-	23	2
AT2G45980.1	| unknown protein; FUNCTIONS IN: molecular_function unknown; INVOLVED IN: biological_process unknown; LOCATED IN: cellular_component unknown; EXPRESSED IN: 25 plant structures; EXPRESSED DURING: 15 growth stages; BEST Arabidopsis thaliana protein m	-	-	-	-	22	1
AT5G15010.1	| Tetratricopeptide repeat (TPR)-like superfamily protein | chr5:4857241-4858959 FORWARD LENGTH=572	-	-	-	-	22	1
AT1G60170.1	emb1220 | pre-mRNA processing ribonucleoprotein binding region-containing protein | chr1:22193008-22195177 FORWARD LENGTH=485	-	-	-	-	21	1
AT3G45300.1	IVD, ATIVD, IVDH | isovaleryl-CoA-dehydrogenase | chr3:16621659-16624848 REVERSE LENGTH=409	-	-	-	-	21	1
AT1G44120.1	| Armadillo/beta-catenin-like repeat ; C2 calcium/lipid-binding domain (CaLB) protein | chr1:16780610-16787414 FORWARD LENGTH=2114	-	-	-	-	21	2
AT5G57160.1	ATLIG4, LIG4 | DNA ligase IV | chr5:23155150-23161688 REVERSE LENGTH=1219	-	-	-	-	21	1
AT5G59980.2	| Polymerase/histidinol phosphatase-like | chr5:24147207-24149783 FORWARD LENGTH=705	-	-	-	-	21	2
AT5G06930.1	| LOCATED IN: chloroplast; EXPRESSED IN: 15 plant structures; EXPRESSED DURING: 7 growth stages; BEST Arabidopsis thaliana protein match is: nucleolar protein gar2-related (TAIR:AT2G42320.2); Has 3369 Blast hits to 1526 proteins in 313 species: Arc	-	-	-	-	21	1
AT2G27090.1	| Protein of unknown function (DUF630 and DUF632) | chr2:11567691-11570345 REVERSE LENGTH=743	-	-	-	-	21	2
AT5G47190.1	| Ribosomal protein L19 family protein | chr5:19164432-19166064 REVERSE LENGTH=229	-	-	-	-	20	1
AT4G29810.2	ATMKK2, MKK2, MK1 | MAP kinase kinase 2 | chr4:14593299-14595241 REVERSE LENGTH=372	-	-	-	-	20	1
AT5G63840.1	RSW3, PSL5 | Glycosyl hydrolases family 31 protein | chr5:25545056-25548922 FORWARD LENGTH=921	-	-	-	-	20	1
AT3G16860.1	COBL8 | COBRA-like protein 8 precursor | chr3:5759643-5762104 REVERSE LENGTH=653	-	-	-	-	20	1
AT1G61300.1	| LRR and NB-ARC domains-containing disease resistance protein | chr1:22607714-22610175 REVERSE LENGTH=762	-	-	-	-	19	1
AT4G39480.1	CYP96A9 | cytochrome P450, family 96, subfamily A, polypeptide 9 | chr4:18362558-18364108 FORWARD LENGTH=516	-	-	-	-	19	1
AT2G38810.3	HTA8 | histone H2A 8 | chr2:16219444-16220679 REVERSE LENGTH=136	-	-	-	-	19	1
AT5G54640.1	HTA1, RAT5, ATHTA1 | Histone superfamily protein | chr5:22196540-22197279 FORWARD LENGTH=130	-	-	-	-	19	1
AT3G12010.1	| FUNCTIONS IN: molecular_function unknown; INVOLVED IN: biological_process unknown; EXPRESSED IN: sperm cell, cultured cell; CONTAINS InterPro DOMAIN/s: Colon cancer-associated Mic1-like (InterPro:IPR009755); Has 30201 Blast hits to 17322 proteins	-	-	-	-	19	1
AT1G27970.2	NTF2B | nuclear transport factor 2B | chr1:9746921-9748306 FORWARD LENGTH=134	-	-	-	-	19	1
AT2G25220.1	| Protein kinase superfamily protein | chr2:10742918-10745540 REVERSE LENGTH=414	-	-	-	-	19	1
AT1G69830.1	ATAMY3, AMY3 | alpha-amylase-like 3 | chr1:26288518-26293003 REVERSE LENGTH=887	-	-	-	-	19	2
AT4G04460.2	| Saposin-like aspartyl protease family protein | chr4:2225232-2227746 FORWARD LENGTH=504	-	-	-	-	19	1
AT3G07050.1	| GTP-binding family protein | chr3:2229602-2232279 REVERSE LENGTH=582	-	-	-	-	19	1
AT5G02250.1	EMB2730, RNR1, ATMTRNASEII | Ribonuclease II/R family protein | chr5:454902-459063 FORWARD LENGTH=803	-	-	-	-	19	1
N/A	Not assigned	0	4731	0	7549	0	8613

## Sheet: Col-0
		1st purification		2nd purification		3rd purification
AGI no.	Description	score	peptides no.	score	peptides no.	score	peptides no.
ATCG00490.1	RBCL | ribulose-bisphosphate carboxylases | chrC:54958-56397 FORWARD LENGTH=479	6722	25	13786	24	3533	18
AT3G44310.1	NIT1, ATNIT1, NITI | nitrilase 1 | chr3:15986901-15988841 FORWARD LENGTH=346	3634	14	3550	11	3960	11
AT3G44300.1	NIT2, AtNIT2 | nitrilase 2 | chr3:15983351-15985172 FORWARD LENGTH=339	408	5	1070	4	1168	3
AT3G44320.1	NIT3, AtNIT3 | nitrilase 3 | chr3:15993419-15995493 FORWARD LENGTH=346	1146	5	2309	6	3041	6
AT2G39730.1	RCA | rubisco activase | chr2:16570951-16573345 REVERSE LENGTH=474	1980	24	4225	29	1142	15
AT3G08590.2	| Phosphoglycerate mutase, 2,3-bisphosphoglycerate-independent | chr3:2608683-2611237 REVERSE LENGTH=560	1724	28	3195	26	304	11
AT1G09780.1	| Phosphoglycerate mutase, 2,3-bisphosphoglycerate-independent | chr1:3165550-3167812 REVERSE LENGTH=557	454	11	886	11	-	-
AT3G60750.2	| Transketolase | chr3:22454004-22456824 FORWARD LENGTH=740	1690	18	2333	23	527	14
AT2G45290.1	| Transketolase | chr2:18672737-18675589 FORWARD LENGTH=741	200	5	336	9	158	7
AT4G13940.1	HOG1, EMB1395, SAHH1, MEE58, ATSAHH1 | S-adenosyl-L-homocysteine hydrolase | chr4:8054931-8056676 FORWARD LENGTH=485	1582	21	2167	24	173	9
AT3G23810.1	SAHH2, ATSAHH2 | S-adenosyl-l-homocysteine (SAH) hydrolase 2 | chr3:8588013-8589671 REVERSE LENGTH=485	1242	16	1448	19	91	4
AT5G09810.1	ACT7 | actin 7 | chr5:3052809-3054220 FORWARD LENGTH=377	1536	22	2259	21	546	9
AT3G18780.2	ACT2, DER1, LSR2, ENL2 | actin 2 | chr3:6475535-6476832 FORWARD LENGTH=377	1298	21	1812	20	529	10
AT3G12110.1	ACT11 | actin-11 | chr3:3858116-3859609 FORWARD LENGTH=377	498	14	765	16	300	6
AT2G37620.1	ACT1, AAc1 | actin 1 | chr2:15779761-15781241 FORWARD LENGTH=377	408	13	737	13	270	6
AT2G42100.1	| Actin-like ATPase superfamily protein | chr2:17560211-17561945 FORWARD LENGTH=378	223	7	407	7	137	4
AT5G17920.1	ATCIMS, ATMETS, ATMS1 | Cobalamin-independent synthase family protein | chr5:5935771-5939195 FORWARD LENGTH=765	1366	19	2295	22	401	8
AT3G03780.2	ATMS2, MS2 | methionine synthase 2 | chr3:957602-960740 FORWARD LENGTH=765	951	14	1502	18	326	6
AT5G20980.1	ATMS3, MS3 | methionine synthase 3 | chr5:7124397-7128353 REVERSE LENGTH=812	404	5	401	4	101	2
AT3G04120.1	GAPC, GAPC-1, GAPC1 | glyceraldehyde-3-phosphate dehydrogenase C subunit 1 | chr3:1081077-1083131 FORWARD LENGTH=338	1322	15	2429	18	228	6
AT1G13440.1	GAPC-2, GAPC2 | glyceraldehyde-3-phosphate dehydrogenase C2 | chr1:4608465-4610494 REVERSE LENGTH=338	1219	15	2305	17	228	6
AT5G14740.2	CA2, CA18, BETA CA2 | carbonic anhydrase 2 | chr5:4760536-4762382 FORWARD LENGTH=259	1305	15	2552	15	727	12
AT3G01500.2	CA1 | carbonic anhydrase 1 | chr3:194853-197873 REVERSE LENGTH=347	904	13	1551	14	571	11
AT3G12780.1	PGK1 | phosphoglycerate kinase 1 | chr3:4061127-4063140 REVERSE LENGTH=481	1264	20	3001	18	550	14
AT1G56190.2	| Phosphoglycerate kinase family protein | chr1:21028622-21030454 FORWARD LENGTH=405	530	12	807	12	237	9
AT1G79550.2	PGK | phosphoglycerate kinase | chr1:29924347-29926295 REVERSE LENGTH=401	640	12	796	9	154	6
AT1G56070.1	LOS1 | Ribosomal protein S5/Elongation factor G/III/V family protein | chr1:20968245-20971077 REVERSE LENGTH=843	1263	21	1702	28	296	8
AT3G12915.1	| Ribosomal protein S5/Elongation factor G/III/V family protein | chr3:4112999-4115708 FORWARD LENGTH=820	384	8	545	12	61	2
AT5G02500.1	HSC70-1, HSP70-1, AT-HSC70-1, HSC70 | heat shock cognate protein 70-1 | chr5:554055-556334 REVERSE LENGTH=651	1097	17	2539	22	414	12
AT3G09440.2	| Heat shock protein 70 (Hsp 70) family protein | chr3:2903434-2905632 REVERSE LENGTH=649	1063	16	1565	17	272	9
AT5G02490.1	| Heat shock protein 70 (Hsp 70) family protein | chr5:550296-552565 REVERSE LENGTH=653	654	11	1297	12	382	10
AT3G12580.1	HSP70, ATHSP70 | heat shock protein 70 | chr3:3991487-3993689 REVERSE LENGTH=650	595	11	1201	12	267	9
AT5G28540.1	BIP1 | heat shock protein 70 (Hsp 70) family protein | chr5:10540665-10543274 REVERSE LENGTH=669	254	4	533	7	146	6
AT3G52930.1	| Aldolase superfamily protein | chr3:19627383-19628874 REVERSE LENGTH=358	1092	15	1833	15	504	14
AT2G36460.1	| Aldolase superfamily protein | chr2:15296929-15298387 REVERSE LENGTH=358	770	11	908	10	279	8
AT5G03690.2	| Aldolase superfamily protein | chr5:963389-964982 REVERSE LENGTH=359	337	5	421	3	123	4
AT4G26530.1	| Aldolase superfamily protein | chr4:13391566-13392937 FORWARD LENGTH=358	240	7	657	7	148	4
AT4G14960.2	TUA6 | Tubulin/FtsZ family protein | chr4:8548769-8550319 REVERSE LENGTH=450	1038	17	1686	15	466	8
AT5G19780.1	TUA5 | tubulin alpha-5 | chr5:6687212-6688926 FORWARD LENGTH=450	796	14	1265	14	298	8
AT1G64740.1	TUA1 | alpha-1 tubulin | chr1:24050114-24052296 FORWARD LENGTH=450	229	5	657	6	77	3
AT4G35630.1	PSAT | phosphoserine aminotransferase | chr4:16904205-16905497 FORWARD LENGTH=430	1029	17	1870	17	408	10
AT2G17630.1	| Pyridoxal phosphate (PLP)-dependent transferases superfamily protein | chr2:7666637-7667905 FORWARD LENGTH=422	591	11	943	13	271	8
ATCG00480.1	ATPB, PB | ATP synthase subunit beta | chrC:52660-54156 REVERSE LENGTH=498	1028	14	1793	17	227	7
AT5G08690.1	| ATP synthase alpha/beta family protein | chr5:2825739-2828352 FORWARD LENGTH=556	44	1	44	1	143	4
AT4G29270.1	| HAD superfamily, subfamily IIIB acid phosphatase | chr4:14423797-14424848 REVERSE LENGTH=256	994	8	1833	11	343	7
AT1G53240.1	mMDH1 | Lactate/malate dehydrogenase family protein | chr1:19854966-19856802 REVERSE LENGTH=341	908	12	1150	9	107	3
AT3G47520.1	MDH | malate dehydrogenase | chr3:17513657-17514868 FORWARD LENGTH=403	220	4	289	5	54	1
AT4G20360.1	ATRAB8D, ATRABE1B, RABE1b | RAB GTPase homolog E1B | chr4:10990036-10991466 FORWARD LENGTH=476	893	12	721	9	208	4
AT4G02930.1	| GTP binding Elongation factor Tu family protein | chr4:1295751-1298354 REVERSE LENGTH=454	32	1	135	3	-	-
AT1G20010.1	TUB5 | tubulin beta-5 chain | chr1:6938033-6940481 REVERSE LENGTH=449	857	15	1362	17	206	5
AT5G62690.1	TUB2 | tubulin beta chain 2 | chr5:25181560-25183501 FORWARD LENGTH=450	855	15	1517	16	396	5
AT5G44340.1	TUB4 | tubulin beta chain 4 | chr5:17859442-17860994 REVERSE LENGTH=444	827	13	1635	16	476	6
AT4G20890.1	TUB9 | tubulin beta-9 chain | chr4:11182218-11183840 FORWARD LENGTH=444	804	13	1634	17	459	5
AT5G23860.1	TUB8 | tubulin beta 8 | chr5:8042962-8044528 FORWARD LENGTH=449	761	12	1192	13	415	5
AT1G75780.1	TUB1 | tubulin beta-1 chain | chr1:28451378-28453602 REVERSE LENGTH=447	722	11	1046	13	142	4
AT2G29550.1	TUB7 | tubulin beta-7 chain | chr2:12644258-12645932 REVERSE LENGTH=449	718	11	1091	15	415	5
AT5G12250.1	TUB6 | beta-6 tubulin | chr5:3961317-3962971 REVERSE LENGTH=449	480	10	750	13	88	3
AT1G07940.1	| GTP binding Elongation factor Tu family protein | chr1:2463350-2464792 REVERSE LENGTH=449	811	15	1312	20	317	8
AT5G56010.1	HSP81-3, Hsp81.3, AtHsp90-3, AtHsp90.3 | heat shock protein 81-3 | chr5:22681410-22683911 FORWARD LENGTH=699	774	19	1319	19	171	6
AT1G65930.1	cICDH | cytosolic NADP+-dependent isocitrate dehydrogenase | chr1:24539088-24541861 FORWARD LENGTH=410	762	12	893	15	167	2
AT5G14590.1	| Isocitrate/isopropylmalate dehydrogenase family protein | chr5:4703533-4706627 REVERSE LENGTH=485	56	2	228	3	-	-
AT4G38740.1	ROC1 | rotamase CYP 1 | chr4:18083620-18084138 REVERSE LENGTH=172	749	9	1535	9	198	5
AT2G21130.1	| Cyclophilin-like peptidyl-prolyl cis-trans isomerase family protein | chr2:9055619-9056143 REVERSE LENGTH=174	476	6	582	7	181	4
AT2G38730.1	| Cyclophilin-like peptidyl-prolyl cis-trans isomerase family protein | chr2:16192579-16194038 REVERSE LENGTH=199	29	2	-	-	39	3
AT4G37930.1	SHM1, STM, SHMT1 | serine transhydroxymethyltransferase 1 | chr4:17831891-17834742 REVERSE LENGTH=517	749	20	1055	22	199	6
AT1G42970.1	GAPB | glyceraldehyde-3-phosphate dehydrogenase B subunit | chr1:16127552-16129584 FORWARD LENGTH=447	744	14	647	9	337	9
AT3G26650.1	GAPA, GAPA-1 | glyceraldehyde 3-phosphate dehydrogenase A subunit | chr3:9795226-9796848 FORWARD LENGTH=396	734	14	1517	16	784	11
AT1G12900.3	GAPA-2 | glyceraldehyde 3-phosphate dehydrogenase A subunit 2 | chr1:4392634-4393850 REVERSE LENGTH=350	593	11	1200	12	703	10
AT5G35630.3	GS2, GLN2, ATGSL1 | glutamine synthetase 2 | chr5:13831220-13833239 FORWARD LENGTH=430	728	12	1635	15	378	7
AT1G66200.1	ATGSR2, GSR2, GLN1;2 | glutamine synthase clone F11 | chr1:24655520-24657520 REVERSE LENGTH=356	228	5	695	10	21	1
AT1G07890.8	APX1, MEE6, CS1, ATAPX1, ATAPX01 | ascorbate peroxidase 1 | chr1:2438005-2439435 FORWARD LENGTH=250	708	14	584	13	139	7
AT4G08390.3	SAPX | stromal ascorbate peroxidase | chr4:5314999-5317071 FORWARD LENGTH=371	162	2	412	5	26	1
AT3G16420.3	PBP1 | PYK10-binding protein 1 | chr3:5579560-5580674 FORWARD LENGTH=298	693	9	841	12	140	5
AT3G16400.2	ATMLP-470 | nitrile specifier protein 1 | chr3:5566516-5568330 FORWARD LENGTH=470	140	4	308	8	64	3
AT2G39310.3	| jacalin-related lectin 22 | chr2:16414262-16416323 REVERSE LENGTH=458	-	-	181	3	-	-
AT3G16460.2	| Mannose-binding lectin superfamily protein | chr3:5593029-5595522 FORWARD LENGTH=705	51	1	99	4	33	1
AT2G28000.1	CPN60A, CH-CPN60A, SLP | chaperonin-60alpha | chr2:11926603-11929184 FORWARD LENGTH=586	677	12	806	12	66	4
AT3G17390.1	MTO3, SAMS3, MAT4 | S-adenosylmethionine synthetase family protein | chr3:5952484-5953665 REVERSE LENGTH=393	653	15	587	15	331	8
AT2G36880.2	MAT3 | methionine adenosyltransferase 3 | chr2:15479721-15480893 REVERSE LENGTH=390	572	13	649	12	323	6
AT1G02500.2	SAM1, SAM-1, MAT1, AtSAM1 | S-adenosylmethionine synthetase 1 | chr1:519037-520218 FORWARD LENGTH=393	353	11	493	10	88	5
AT1G35720.1	ANNAT1, OXY5, ATOXY5 | annexin 1 | chr1:13225304-13226939 FORWARD LENGTH=317	642	15	679	18	198	11
AT4G33010.1	AtGLDP1, GLDP1 | glycine decarboxylase P-protein 1 | chr4:15926852-15931150 REVERSE LENGTH=1037	605	22	862	23	300	10
AT2G26080.1	AtGLDP2, GLDP2 | glycine decarboxylase P-protein 2 | chr2:11109330-11113786 REVERSE LENGTH=1044	326	15	402	12	149	3
AT1G09640.1	| Translation elongation factor EF1B, gamma chain | chr1:3120162-3122152 FORWARD LENGTH=414	593	9	678	12	343	6
AT1G57720.1	| Translation elongation factor EF1B, gamma chain | chr1:21377873-21380114 FORWARD LENGTH=413	562	11	600	14	388	7
AT4G34200.1	EDA9 | D-3-phosphoglycerate dehydrogenase | chr4:16374041-16376561 REVERSE LENGTH=603	588	6	1565	11	54	2
AT1G17745.2	PGDH | D-3-phosphoglycerate dehydrogenase | chr1:6101157-6104979 FORWARD LENGTH=651	78	2	111	3	-	-
AT4G38970.1	FBA2 | fructose-bisphosphate aldolase 2 | chr4:18163714-18165659 REVERSE LENGTH=398	583	10	1328	10	287	6
AT2G21330.1	FBA1 | fructose-bisphosphate aldolase 1 | chr2:9128416-9130152 REVERSE LENGTH=399	310	6	722	8	125	4
AT2G01140.1	| Aldolase superfamily protein | chr2:95006-96491 REVERSE LENGTH=391	175	1	393	5	54	2
AT2G30860.1	ATGSTF9, GLUTTR, ATGSTF7, GSTF9 | glutathione S-transferase PHI 9 | chr2:13139132-13140057 FORWARD LENGTH=215	574	7	976	7	44	2
AT2G30870.1	ATGSTF10, ERD13, ATGSTF4, GSTF10 | glutathione S-transferase PHI 10 | chr2:13141490-13142392 FORWARD LENGTH=215	258	6	233	4	31	1
AT5G38420.1	| Ribulose bisphosphate carboxylase (small chain) family protein | chr5:15381203-15381978 REVERSE LENGTH=181	566	9	642	10	429	8
AT5G38430.1	| Ribulose bisphosphate carboxylase (small chain) family protein | chr5:15384350-15385155 REVERSE LENGTH=181	488	9	407	9	377	7
AT1G67090.1	RBCS1A | ribulose bisphosphate carboxylase small chain 1A | chr1:25048465-25049249 REVERSE LENGTH=180	548	8	557	10	314	7
AT3G03530.1	NPC4 | non-specific phospholipase C4 | chr3:842686-844970 REVERSE LENGTH=538	553	14	990	15	194	12
AT3G03540.1	NPC5 | non-specific phospholipase C5 | chr3:846350-848297 REVERSE LENGTH=521	137	3	381	6	29	5
AT3G48610.1	NPC6 | non-specific phospholipase C6 | chr3:18011653-18013959 REVERSE LENGTH=520	30	1	28	2	-	-
AT2G36530.1	LOS2, ENO2 | Enolase | chr2:15321081-15323786 REVERSE LENGTH=444	552	11	1504	14	128	9
AT1G32060.1	PRK | phosphoribulokinase | chr1:11532668-11534406 FORWARD LENGTH=395	540	9	552	11	71	5
AT1G11860.3	| Glycine cleavage T-protein family | chr1:4001801-4003245 FORWARD LENGTH=408	531	8	1017	11	286	5
AT5G09650.1	AtPPa6, PPa6 | pyrophosphorylase 6 | chr5:2991331-2993117 REVERSE LENGTH=300	527	9	812	8	460	8
AT2G31390.1	| pfkB-like carbohydrate kinase family protein | chr2:13383635-13386116 REVERSE LENGTH=325	510	10	776	13	-	-
AT1G06020.1	| pfkB-like carbohydrate kinase family protein | chr1:1824548-1826101 FORWARD LENGTH=345	204	4	322	7	-	-
AT3G59480.1	| pfkB-like carbohydrate kinase family protein | chr3:21983103-21984440 FORWARD LENGTH=326	54	2	63	4	-	-
AT1G06030.1	| pfkB-like carbohydrate kinase family protein | chr1:1826880-1828130 FORWARD LENGTH=329	245	4	459	6	-	-
AT5G51830.1	| pfkB-like carbohydrate kinase family protein | chr5:21069709-21071450 FORWARD LENGTH=343	40	1	81	2	-	-
AT5G11670.1	ATNADP-ME2, NADP-ME2 | NADP-malic enzyme 2 | chr5:3754456-3758040 FORWARD LENGTH=588	507	10	1209	9	120	3
AT3G13920.1	EIF4A1, RH4, TIF4A1 | eukaryotic translation initiation factor 4A1 | chr3:4592635-4594128 REVERSE LENGTH=412	507	13	825	13	134	2
AT3G13920.4	EIF4A1 | eukaryotic translation initiation factor 4A1 | chr3:4592635-4594128 REVERSE LENGTH=407	379	12	634	13	134	3
AT4G12770.2	| Chaperone DnaJ-domain superfamily protein | chr4:7506736-7511408 REVERSE LENGTH=889	33	1	35	2	-	-
AT3G55440.1	ATCTIMC, TPI, CYTOTPI | triosephosphate isomerase | chr3:20553794-20556078 FORWARD LENGTH=254	499	7	1190	10	44	3
AT2G21170.1	TIM, PDTPI | triosephosphate isomerase | chr2:9071047-9073106 REVERSE LENGTH=315	156	7	427	7	20	1
AT1G04410.1	| Lactate/malate dehydrogenase family protein | chr1:1189418-1191267 REVERSE LENGTH=332	486	10	934	11	232	8
AT5G43330.1	| Lactate/malate dehydrogenase family protein | chr5:17390552-17392449 FORWARD LENGTH=332	136	4	258	5	125	4
AT5G56720.1	| Lactate/malate dehydrogenase family protein | chr5:22945537-22946718 FORWARD LENGTH=339	98	1	194	2	107	1
AT2G24270.2	ALDH11A3 | aldehyde dehydrogenase 11A3 | chr2:10327325-10329601 REVERSE LENGTH=496	483	8	493	9	80	2
AT4G02520.1	ATGSTF2, ATPM24.1, ATPM24, GST2, GSTF2 | glutathione S-transferase PHI 2 | chr4:1110673-1111531 REVERSE LENGTH=212	471	9	647	11	80	3
AT1G02920.1	ATGSTF7, GST11, ATGSTF8, GSTF7, ATGST11 | glutathione S-transferase 7 | chr1:658886-659705 REVERSE LENGTH=209	410	9	560	9	-	-
AT1G02930.2	GSTF6 | glutathione S-transferase 6 | chr1:661363-662191 REVERSE LENGTH=208	341	9	369	8	-	-
AT2G47730.1	ATGSTF8, ATGSTF5, GST6, GSTF8 | glutathione S-transferase phi 8 | chr2:19558213-19559266 FORWARD LENGTH=263	390	9	540	12	19	2
AT4G10320.1	| tRNA synthetase class I (I, L, M and V) family protein | chr4:6397526-6404509 REVERSE LENGTH=1190	464	8	426	16	440	12
ATCG00120.1	ATPA | ATP synthase subunit alpha | chrC:9938-11461 REVERSE LENGTH=507	456	11	633	13	138	7
AT2G07698.1	| ATPase, F1 complex, alpha subunit protein | chr2:3361474-3364028 FORWARD LENGTH=777	35	4	21	2	-	-
AT3G25530.1	GHBDH, ATGHBDH, GLYR1, GR1 | glyoxylate reductase 1 | chr3:9271949-9273514 REVERSE LENGTH=289	446	6	754	11	-	-
AT4G21280.1	PSBQ, PSBQA, PSBQ-1 | photosystem II subunit QA | chr4:11334446-11335587 FORWARD LENGTH=223	428	8	833	8	344	8
AT4G05180.1	PSBQ, PSBQ-2, PSII-Q | photosystem II subunit Q-2 | chr4:2672093-2673170 REVERSE LENGTH=230	260	7	445	6	103	3
AT3G09840.1	CDC48, ATCDC48, CDC48A | cell division cycle 48 | chr3:3019494-3022832 FORWARD LENGTH=809	425	12	566	14	31	2
AT1G19570.1	DHAR1, ATDHAR1, DHAR5 | dehydroascorbate reductase | chr1:6773462-6774413 REVERSE LENGTH=213	422	8	559	9	-	-
AT3G52990.1	| Pyruvate kinase family protein | chr3:19649046-19652237 FORWARD LENGTH=527	415	7	539	12	107	2
AT2G36580.1	| Pyruvate kinase family protein | chr2:15339253-15342781 FORWARD LENGTH=527	411	7	548	10	136	3
AT4G24620.1	PGI1, PGI | phosphoglucose isomerase 1 | chr4:12708972-12712610 REVERSE LENGTH=613	415	3	1132	5	-	-
AT5G26000.2	TGG1, BGLU38 | thioglucoside glucohydrolase 1 | chr5:9080009-9082347 REVERSE LENGTH=456	410	13	940	17	126	5
AT1G51490.1	BGLU36 | beta glucosidase 36 | chr1:19094888-19097452 FORWARD LENGTH=484	31	2	52	1	-	-
AT5G25980.2	TGG2, BGLU37 | glucoside glucohydrolase 2 | chr5:9072730-9075477 FORWARD LENGTH=547	223	3	253	7	38	1
AT5G48375.1	TGG3, BGLU39 | thioglucoside glucosidase 3 | chr5:19601303-19603883 REVERSE LENGTH=439	31	1	92	4	-	-
AT1G55490.1	CPN60B, LEN1 | chaperonin 60 beta | chr1:20715717-20718673 REVERSE LENGTH=600	410	8	559	12	168	4
AT1G72150.1	PATL1 | PATELLIN 1 | chr1:27148558-27150652 FORWARD LENGTH=573	392	11	487	13	35	1
AT1G22530.1	PATL2 | PATELLIN 2 | chr1:7955773-7958326 REVERSE LENGTH=683	94	4	229	7	-	-
AT2G16600.1	ROC3 | rotamase CYP 3 | chr2:7200862-7201383 FORWARD LENGTH=173	385	7	1060	8	104	3
AT4G34870.1	ROC5, ATCYP1 | rotamase cyclophilin 5 | chr4:16614451-16614969 FORWARD LENGTH=172	369	7	331	8	30	3
AT5G04140.1	GLU1, GLS1, GLUS, FD-GOGAT | glutamate synthase 1 | chr5:1130031-1138186 FORWARD LENGTH=1622	383	8	631	19	50	1
AT2G41220.1	GLU2 | glutamate synthase 2 | chr2:17177934-17188388 FORWARD LENGTH=1629	91	3	274	5	50	2
AT1G20440.1	COR47, RD17, AtCOR47 | cold-regulated 47 | chr1:7084722-7085664 REVERSE LENGTH=265	378	6	296	3	58	4
AT1G76180.2	ERD14 | Dehydrin family protein | chr1:28587013-28587657 REVERSE LENGTH=185	151	3	326	8	30	1
AT4G37800.1	XTH7 | xyloglucan endotransglucosylase/hydrolase 7 | chr4:17775703-17777372 REVERSE LENGTH=293	371	6	344	8	175	9
AT3G11830.1	| TCP-1/cpn60 chaperonin family protein | chr3:3732734-3736156 FORWARD LENGTH=557	358	6	557	4	-	-
AT3G20050.1	ATTCP-1, TCP-1 | T-complex protein 1 alpha subunit | chr3:6998544-7002266 REVERSE LENGTH=545	358	4	667	7	-	-
AT2G35370.1	GDCH | glycine decarboxylase complex H | chr2:14891239-14892050 FORWARD LENGTH=165	356	4	434	3	112	2
AT1G32470.1	| Single hybrid motif superfamily protein | chr1:11739479-11740246 REVERSE LENGTH=166	310	4	424	3	112	3
AT3G11630.1	| Thioredoxin superfamily protein | chr3:3672189-3673937 FORWARD LENGTH=266	356	7	427	6	188	3
AT5G06290.1	2-Cys Prx B, 2CPB | 2-cysteine peroxiredoxin B | chr5:1919380-1921211 FORWARD LENGTH=273	207	6	250	5	130	3
AT3G09820.1	ADK1, ATADK1 | adenosine kinase 1 | chr3:3012122-3014624 FORWARD LENGTH=344	350	8	646	12	140	3
AT5G03300.1	ADK2 | adenosine kinase 2 | chr5:796573-798997 FORWARD LENGTH=345	276	6	526	9	140	3
AT3G16640.1	TCTP | translationally controlled tumor protein | chr3:5669709-5670729 REVERSE LENGTH=168	348	3	420	4	36	1
AT2G18230.1	AtPPa2, PPa2 | pyrophosphorylase 2 | chr2:7932139-7933560 REVERSE LENGTH=218	345	5	426	9	-	-
AT1G01050.1	AtPPa1, PPa1 | pyrophosphorylase 1 | chr1:31382-32670 REVERSE LENGTH=212	164	4	339	6	-	-
AT4G01480.1	AtPPa5, PPa5 | pyrophosphorylase 5 | chr4:626539-627758 FORWARD LENGTH=216	164	4	280	6	-	-
AT2G46860.1	AtPPa3, PPa3 | pyrophosphorylase 3 | chr2:19253843-19255060 FORWARD LENGTH=216	92	2	191	4	-	-
AT3G53620.1	AtPPa4, PPa4 | pyrophosphorylase 4 | chr3:19881491-19883308 FORWARD LENGTH=216	40	1	70	3	-	-
AT3G46970.1	ATPHS2, PHS2 | alpha-glucan phosphorylase 2 | chr3:17301625-17306111 REVERSE LENGTH=841	341	5	344	11	-	-
AT5G19510.1	| Translation elongation factor EF1B/ribosomal protein S6 family protein | chr5:6581854-6583137 REVERSE LENGTH=224	341	8	530	7	180	5
AT1G63940.4	MDAR6 | monodehydroascorbate reductase 6 | chr1:23730206-23733534 FORWARD LENGTH=482	339	4	670	10	75	2
AT1G26630.1	FBR12, ATELF5A-2, ELF5A-2 | Eukaryotic translation initiation factor 5A-1 (eIF-5A 1) protein | chr1:9205968-9207098 FORWARD LENGTH=159	339	6	1207	8	50	3
AT1G69410.1	ATELF5A-3, ELF5A-3 | eukaryotic elongation factor 5A-3 | chr1:26089301-26090194 FORWARD LENGTH=158	94	3	154	5	91	2
AT1G05010.1	EFE, ACO4, EAT1 | ethylene-forming enzyme | chr1:1431419-1432695 REVERSE LENGTH=323	332	3	280	5	-	-
AT1G62380.1	ACO2, ATACO2 | ACC oxidase 2 | chr1:23082340-23084068 FORWARD LENGTH=320	237	4	485	8	57	5
AT1G12010.1	| 2-oxoglutarate (2OG) and Fe(II)-dependent oxygenase superfamily protein | chr1:4056274-4057670 FORWARD LENGTH=320	-	-	166	2	-	-
AT1G06680.2	PSBP-1, OEE2, PSII-P | photosystem II subunit P-1 | chr1:2048076-2049186 FORWARD LENGTH=219	330	4	471	4	215	3
AT1G13930.3	| Involved in response to salt stress. Knockout mutants are hypersensitive to salt stress. | chr1:4761091-4761558 FORWARD LENGTH=155	308	4	180	3	323	4
AT4G25050.2	ACP4 | acyl carrier protein 4 | chr4:12870178-12871024 FORWARD LENGTH=149	308	2	449	2	46	1
AT3G09260.1	PYK10, PSR3.1, BGLU23, LEB | Glycosyl hydrolase superfamily protein | chr3:2840657-2843730 REVERSE LENGTH=524	304	7	286	5	56	5
AT3G05540.1	| Methionine sulfoxide reductase (MSS4-like) family protein | chr3:1606487-1608030 REVERSE LENGTH=168	303	1	289	1	-	-
AT1G60950.1	FED A, ATFD2 | 2Fe-2S ferredoxin-like superfamily protein | chr1:22444565-22445011 FORWARD LENGTH=148	301	1	-	-	-	-
AT4G24280.1	cpHsc70-1 | chloroplast heat shock protein 70-1 | chr4:12590094-12593437 FORWARD LENGTH=718	298	8	596	11	164	6
AT5G49910.1	CPHSC70-2EAT SHOCK PROTEIN 70-2, HSC70-7, cpHsc70-2 | chloroplast heat shock protein 70-2 | chr5:20303470-20306295 FORWARD LENGTH=718	270	6	491	11	143	4
AT1G09620.1	| ATP binding;leucine-tRNA ligases;aminoacyl-tRNA ligases;nucleotide binding;ATP binding;aminoacyl-tRNA ligases | chr1:3113077-3116455 REVERSE LENGTH=1091	295	5	534	8	-	-
AT5G16970.1	AT-AER, AER | alkenal reductase | chr5:5576291-5578001 REVERSE LENGTH=345	291	4	710	11	116	4
AT5G16990.1	| Zinc-binding dehydrogenase family protein | chr5:5581831-5583849 REVERSE LENGTH=343	134	3	433	5	112	3
AT5G16980.2	| Zinc-binding dehydrogenase family protein | chr5:5579202-5580889 REVERSE LENGTH=305	81	2	219	4	48	1
AT5G17000.1	| Zinc-binding dehydrogenase family protein | chr5:5584983-5586991 REVERSE LENGTH=345	77	2	309	5	88	2
AT3G08530.1	| Clathrin, heavy chain | chr3:2587171-2595411 REVERSE LENGTH=1703	290	5	491	7	-	-
AT2G37270.2	ATRPS5B, RPS5B | ribosomal protein 5B | chr2:15647883-15649042 REVERSE LENGTH=207	276	1	394	3	-	-
AT5G54160.1	ATOMT1, OMT1 | O-methyltransferase 1 | chr5:21982075-21984167 FORWARD LENGTH=363	270	4	432	7	31	1
AT5G49460.1	ACLB-2 | ATP citrate lyase subunit B 2 | chr5:20055048-20058195 FORWARD LENGTH=608	266	4	709	8	56	2
AT3G06650.1	ACLB-1 | ATP-citrate lyase B-1 | chr3:2079247-2082633 REVERSE LENGTH=608	236	5	738	8	56	2
AT5G61510.1	| GroES-like zinc-binding alcohol dehydrogenase family protein | chr5:24737084-24738975 REVERSE LENGTH=406	262	3	490	3	-	-
AT3G04790.1	| Ribose 5-phosphate isomerase, type A protein | chr3:1313365-1314195 FORWARD LENGTH=276	258	4	327	5	112	3
AT3G14940.1	ATPPC3, PPC3 | phosphoenolpyruvate carboxylase 3 | chr3:5025584-5029476 FORWARD LENGTH=968	252	10	272	14	-	-
AT1G53310.3	ATPPC1, PEPC1, ATPEPC1, PPC1 | phosphoenolpyruvate carboxylase 1 | chr1:19884261-19888070 REVERSE LENGTH=967	244	12	336	17	-	-
AT2G42600.1	ATPPC2, PPC2 | phosphoenolpyruvate carboxylase 2 | chr2:17734541-17738679 REVERSE LENGTH=963	196	9	265	13	59	2
AT2G43910.2	ATHOL1, HOL1 | HARMLESS TO OZONE LAYER 1 | chr2:18184596-18186951 REVERSE LENGTH=246	250	7	435	8	31	1
AT2G43920.1	HOL2, ATHOL2 | S-adenosyl-L-methionine-dependent methyltransferases superfamily protein | chr2:18189319-18191248 REVERSE LENGTH=227	34	2	33	3	-	-
AT4G23920.1	UGE2, ATUGE2 | UDP-D-glucose/UDP-D-galactose 4-epimerase 2 | chr4:12431416-12433666 FORWARD LENGTH=350	249	6	293	6	-	-
AT3G48990.1	| AMP-dependent synthetase and ligase family protein | chr3:18159031-18161294 REVERSE LENGTH=514	248	12	250	11	61	2
AT4G14880.1	OASA1, OLD3, CYTACS1 | O-acetylserine (thiol) lyase (OAS-TL) isoform A1 | chr4:8518209-8520050 REVERSE LENGTH=322	244	5	354	5	-	-
AT5G46290.2	KASI, KAS1 | 3-ketoacyl-acyl carrier protein synthase I | chr5:18774439-18776629 REVERSE LENGTH=418	242	2	544	8	-	-
AT4G10340.1	LHCB5 | light harvesting complex of photosystem II 5 | chr4:6408200-6409496 FORWARD LENGTH=280	237	7	274	4	293	4
AT5G09510.1	| Ribosomal protein S19 family protein | chr5:2955698-2956554 REVERSE LENGTH=152	231	3	137	2	-	-
AT5G09500.1	| Ribosomal protein S19 family protein | chr5:2954044-2954850 REVERSE LENGTH=150	105	1	84	2	-	-
AT3G02360.2	| 6-phosphogluconate dehydrogenase family protein | chr3:482498-483958 FORWARD LENGTH=486	231	4	550	6	-	-
AT1G64190.1	| 6-phosphogluconate dehydrogenase family protein | chr1:23825549-23827012 REVERSE LENGTH=487	222	2	613	6	-	-
AT5G41670.2	| 6-phosphogluconate dehydrogenase family protein | chr5:16665647-16667110 REVERSE LENGTH=487	93	2	255	5	-	-
AT4G13930.1	SHM4 | serine hydroxymethyltransferase 4 | chr4:8048013-8050021 REVERSE LENGTH=471	231	5	396	11	116	2
AT5G20720.3	CPN20 | chaperonin 20 | chr5:7015015-7016354 FORWARD LENGTH=253	228	5	393	7	295	6
AT5G37600.1	ATGSR1, GLN1;1, GSR 1, ATGLN1;1 | glutamine synthase clone R1 | chr5:14933574-14935656 REVERSE LENGTH=356	223	6	619	9	61	2
AT3G17820.1	ATGSKB6, GLN1.3, GLN1;3 | glutamine synthetase 1.3 | chr3:6097503-6099408 FORWARD LENGTH=354	38	4	38	5	21	1
AT3G63540.1	| Mog1/PsbP/DUF1795-like photosystem II reaction center PsbP family protein | chr3:23459372-23459803 REVERSE LENGTH=143	228	1	167	1	-	-
AT2G47400.1	CP12-1, CP12 | CP12 domain-containing protein 1 | chr2:19446889-19447263 FORWARD LENGTH=124	222	3	-	-	223	2
AT3G55800.1	SBPASE | sedoheptulose-bisphosphatase | chr3:20709640-20711421 FORWARD LENGTH=393	219	9	292	8	111	6
AT2G38230.1	ATPDX1.1, PDX1.1 | pyridoxine biosynthesis 1.1 | chr2:16011475-16012404 FORWARD LENGTH=309	219	5	188	5	-	-
AT5G01410.1	PDX1, ATPDX1.3, RSR4, PDX1.3, ATPDX1 | Aldolase-type TIM barrel family protein | chr5:172576-173505 REVERSE LENGTH=309	182	5	69	3	-	-
AT1G78900.1	VHA-A | vacuolar ATP synthase subunit A | chr1:29660463-29664575 FORWARD LENGTH=623	218	4	269	3	114	6
AT4G09650.1	ATPD | ATP synthase delta-subunit gene | chr4:6100799-6101503 FORWARD LENGTH=234	217	1	280	1	19	1
AT3G02530.1	| TCP-1/cpn60 chaperonin family protein | chr3:528806-532457 REVERSE LENGTH=535	214	6	320	6	-	-
AT1G79930.2	HSP91 | heat shock protein 91 | chr1:30063924-30067067 REVERSE LENGTH=789	214	5	548	11	29	2
AT5G16050.1	GRF5, GF14 UPSILON | general regulatory factor 5 | chr5:5244008-5245402 REVERSE LENGTH=268	209	7	130	5	-	-
AT3G02520.1	GRF7, GF14 NU | general regulatory factor 7 | chr3:526800-527915 REVERSE LENGTH=265	209	7	154	7	-	-
AT1G35160.1	GRF4, 14-3-3PHI, GF14 PHI | GF14 protein phi chain | chr1:12867264-12868514 FORWARD LENGTH=267	136	6	226	7	-	-
AT4G09000.1	GRF1, GF14 CHI | general regulatory factor 1 | chr4:5775387-5777157 FORWARD LENGTH=267	136	7	243	7	-	-
AT1G78300.1	GRF2, 14-3-3OMEGA, GF14 OMEGA | general regulatory factor 2 | chr1:29461883-29463052 FORWARD LENGTH=259	130	6	200	5	-	-
AT2G42590.3	GRF9, GF14 MU | general regulatory factor 9 | chr2:17732164-17733775 REVERSE LENGTH=276	114	4	168	4	-	-
AT5G65430.3	GRF8 | general regulatory factor 8 | chr5:26148630-26150255 REVERSE LENGTH=260	102	4	115	4	-	-
AT5G38480.2	GRF3, RCI1 | general regulatory factor 3 | chr5:15410277-15411285 FORWARD LENGTH=254	101	5	155	6	-	-
AT1G34760.1	GRF11, GF14 OMICRON, RHS5 | general regulatory factor 11 | chr1:12744062-12745603 REVERSE LENGTH=255	67	3	106	3	-	-
AT5G10450.4	GRF6 | G-box regulating factor 6 | chr5:3284476-3286261 REVERSE LENGTH=273	117	4	141	4	-	-
AT1G22300.3	GRF10, GF14 EPSILON | general regulatory factor 10 | chr1:7879601-7881103 REVERSE LENGTH=251	105	3	153	4	-	-
AT5G13420.1	| Aldolase-type TIM barrel family protein | chr5:4302080-4304212 REVERSE LENGTH=438	206	2	282	5	-	-
AT5G36880.1	ACS | acetyl-CoA synthetase | chr5:14534961-14539084 REVERSE LENGTH=693	204	4	691	10	-	-
AT1G77120.1	ADH1, ADH, ATADH, ATADH1 | alcohol dehydrogenase 1 | chr1:28975509-28977216 FORWARD LENGTH=379	202	7	166	9	-	-
AT3G03960.1	| TCP-1/cpn60 chaperonin family protein | chr3:1024432-1027604 FORWARD LENGTH=549	199	5	225	4	-	-
AT5G64040.1	PSAN | photosystem I reaction center subunit PSI-N, chloroplast, putative / PSI-N, putative (PSAN) | chr5:25628724-25629409 REVERSE LENGTH=171	199	4	415	4	85	1
AT5G66570.1	PSBO-1, OEE1, OEE33, OE33, PSBO1, MSP-1 | PS II oxygen-evolving complex 1 | chr5:26568744-26570124 FORWARD LENGTH=332	198	7	318	8	49	4
AT3G50820.1	PSBO2, PSBO-2, OEC33 | photosystem II subunit O-2 | chr3:18891008-18892311 REVERSE LENGTH=331	149	6	274	7	49	3
AT5G14200.1	ATIMD1, IMD1 | isopropylmalate dehydrogenase 1 | chr5:4576220-4578111 FORWARD LENGTH=409	197	2	520	5	-	-
AT1G80560.1	ATIMD2, IMD2 | isopropylmalate dehydrogenase 2 | chr1:30287833-30290126 FORWARD LENGTH=405	149	2	445	3	-	-
AT1G61520.3	LHCA3 | photosystem I light harvesting complex gene 3 | chr1:22700152-22701149 FORWARD LENGTH=273	195	3	292	3	41	2
AT5G02790.1	GSTL3 | Glutathione S-transferase family protein | chr5:632877-634858 FORWARD LENGTH=235	195	5	479	7	74	3
AT4G23670.1	| Polyketide cyclase/dehydrase and lipid transport superfamily protein | chr4:12332846-12333656 REVERSE LENGTH=151	193	4	660	6	181	2
AT3G26450.1	| Polyketide cyclase/dehydrase and lipid transport superfamily protein | chr3:9681593-9683299 REVERSE LENGTH=152	88	4	197	5	24	1
AT2G01520.1	MLP328 | MLP-like protein 328 | chr2:235992-236881 FORWARD LENGTH=151	28	2	243	6	-	-
AT4G29040.1	RPT2a | regulatory particle AAA-ATPase 2A | chr4:14312369-14314386 FORWARD LENGTH=443	191	2	528	3	-	-
AT4G35830.1	ACO1 | aconitase 1 | chr4:16973007-16977949 REVERSE LENGTH=898	191	5	186	10	22	1
AT4G26970.1	ACO2 | aconitase 2 | chr4:13543077-13548427 FORWARD LENGTH=995	142	2	301	2	22	1
AT2G05710.1	ACO3 | aconitase 3 | chr2:2141591-2146350 FORWARD LENGTH=990	94	4	162	8	22	1
AT5G20890.1	| TCP-1/cpn60 chaperonin family protein | chr5:7087020-7089906 REVERSE LENGTH=527	190	4	286	6	-	-
AT3G23600.1	| alpha/beta-Hydrolases superfamily protein | chr3:8473833-8475655 FORWARD LENGTH=239	189	1	459	5	-	-
AT5G42980.1	ATTRX3, ATH3, ATTRXH3, TRXH3, TRX3 | thioredoxin 3 | chr5:17242772-17243718 FORWARD LENGTH=118	188	4	99	4	206	4
AT3G48000.1	ALDH2B4, ALDH2, ALDH2A | aldehyde dehydrogenase 2B4 | chr3:17717082-17719843 REVERSE LENGTH=538	187	2	122	1	-	-
AT3G43190.1	SUS4, ATSUS4 | sucrose synthase 4 | chr3:15179204-15182577 REVERSE LENGTH=808	187	8	124	4	-	-
AT5G20830.1	SUS1, ASUS1, atsus1 | sucrose synthase 1 | chr5:7050599-7054032 REVERSE LENGTH=808	57	3	52	2	-	-
AT4G02280.1	SUS3, ATSUS3 | sucrose synthase 3 | chr4:995166-998719 FORWARD LENGTH=809	39	1	34	2	-	-
AT1G09340.1	CRB, CSP41B, HIP1.3 | chloroplast RNA binding | chr1:3015473-3018035 FORWARD LENGTH=378	186	4	431	9	142	5
AT2G21660.1	ATGRP7, CCR2, GR-RBP7, GRP7 | cold, circadian rhythm, and rna binding 2 | chr2:9265477-9266316 REVERSE LENGTH=176	186	3	493	5	321	4
AT4G39260.1	CCR1, ATGRP8, GR-RBP8, GRP8 | cold, circadian rhythm, and RNA binding 1 | chr4:18274166-18274958 REVERSE LENGTH=169	126	3	310	4	147	3
AT5G53480.1	| ARM repeat superfamily protein | chr5:21714016-21716709 FORWARD LENGTH=870	186	2	470	6	-	-
AT3G05020.1	ACP1, ACP | acyl carrier protein 1 | chr3:1391863-1392878 REVERSE LENGTH=137	185	1	309	1	49	1
AT3G22890.1	APS1 | ATP sulfurylase 1 | chr3:8112837-8114734 FORWARD LENGTH=463	185	3	191	4	-	-
AT1G19920.1	APS2, ASA1 | Pseudouridine synthase/archaeosine transglycosylase-like family protein | chr1:6914835-6916657 REVERSE LENGTH=476	22	2	31	2	-	-
AT3G62410.1	CP12-2, CP12 | CP12 domain-containing protein 2 | chr3:23091006-23091401 FORWARD LENGTH=131	185	1	36	1	105	2
AT5G61410.2	RPE | D-ribulose-5-phosphate-3-epimerase | chr5:24684085-24685836 REVERSE LENGTH=281	182	3	287	5	27	2
AT1G65980.1	TPX1 | thioredoxin-dependent peroxidase 1 | chr1:24559524-24560753 REVERSE LENGTH=162	181	6	218	3	-	-
AT1G45000.2	| AAA-type ATPase family protein | chr1:17009220-17011607 FORWARD LENGTH=335	181	3	412	5	-	-
AT5G58290.1	RPT3 | regulatory particle triple-A ATPase 3 | chr5:23569155-23571116 FORWARD LENGTH=408	151	2	161	6	-	-
AT3G05530.1	RPT5A, ATS6A.2 | regulatory particle triple-A ATPase 5A | chr3:1603540-1605993 FORWARD LENGTH=424	64	3	96	4	-	-
AT5G53540.1	| P-loop containing nucleoside triphosphate hydrolases superfamily protein | chr5:21749561-21751099 REVERSE LENGTH=403	35	2	30	2	-	-
AT5G19990.1	RPT6A, ATSUG1 | regulatory particle triple-A ATPase 6A | chr5:6752144-6754918 FORWARD LENGTH=419	33	2	150	4	-	-
AT3G55120.1	TT5, A11, CFI | Chalcone-flavanone isomerase family protein | chr3:20430248-20431415 REVERSE LENGTH=246	181	1	311	1	-	-
AT3G14990.1	| Class I glutamine amidotransferase-like superfamily protein | chr3:5047510-5049621 FORWARD LENGTH=392	181	3	401	7	-	-
AT5G56350.1	| Pyruvate kinase family protein | chr5:22820254-22822529 REVERSE LENGTH=498	179	2	192	3	91	2
AT5G63680.1	| Pyruvate kinase family protein | chr5:25490507-25492530 FORWARD LENGTH=510	83	3	-	-	28	1
AT5G08570.1	| Pyruvate kinase family protein | chr5:2778433-2780300 FORWARD LENGTH=510	-	-	164	4	28	1
AT4G22670.1	AtHip1, HIP1, TPR11 | HSP70-interacting protein 1 | chr4:11918236-11920671 FORWARD LENGTH=441	177	4	213	2	-	-
AT4G34110.1	PAB2, PABP2, ATPAB2 | poly(A) binding protein 2 | chr4:16336732-16339892 FORWARD LENGTH=629	175	2	62	1	-	-
AT1G49760.1	PAB8, PABP8 | poly(A) binding protein 8 | chr1:18416740-18419753 FORWARD LENGTH=671	80	1	74	3	-	-
AT1G78380.1	ATGSTU19, GST8, GSTU19 | glutathione S-transferase TAU 19 | chr1:29486659-29487819 REVERSE LENGTH=219	175	7	179	4	36	3
AT1G78370.1	ATGSTU20, GSTU20 | glutathione S-transferase TAU 20 | chr1:29484428-29485204 REVERSE LENGTH=217	62	4	58	4	-	-
AT1G63000.1	NRS/ER, UER1 | nucleotide-rhamnose synthase/epimerase-reductase | chr1:23342510-23343859 FORWARD LENGTH=301	174	3	256	6	29	1
AT1G78570.1	RHM1, ROL1, ATRHM1 | rhamnose biosynthesis 1 | chr1:29550110-29552207 FORWARD LENGTH=669	153	3	240	8	33	3
AT1G69740.1	HEMB1 | Aldolase superfamily protein | chr1:26232197-26234713 FORWARD LENGTH=430	173	2	82	2	-	-
AT2G24200.1	| Cytosol aminopeptidase family protein | chr2:10287017-10289450 REVERSE LENGTH=520	172	3	137	3	-	-
AT4G30920.1	| Cytosol aminopeptidase family protein | chr4:15046589-15049304 REVERSE LENGTH=583	-	-	136	3	-	-
AT1G31330.1	PSAF | photosystem I subunit F | chr1:11215011-11215939 REVERSE LENGTH=221	171	4	172	3	-	-
AT3G14310.1	ATPME3, PME3 | pectin methylesterase 3 | chr3:4772214-4775095 REVERSE LENGTH=592	169	8	125	3	-	-
AT1G11580.1	ATPMEPCRA, PMEPCRA | methylesterase PCR A | chr1:3888730-3890649 FORWARD LENGTH=557	155	5	189	7	-	-
AT1G23200.1	| Plant invertase/pectin methylesterase inhibitor superfamily | chr1:8227236-8229400 FORWARD LENGTH=554	31	2	20	1	-	-
AT1G02810.1	| Plant invertase/pectin methylesterase inhibitor superfamily | chr1:618284-620333 FORWARD LENGTH=579	31	1	20	2	-	-
AT4G15980.1	| Plant invertase/pectin methylesterase inhibitor superfamily | chr4:9057466-9059983 REVERSE LENGTH=701	31	2	20	1	-	-
AT4G38510.5	| ATPase, V1 complex, subunit B protein | chr4:18011155-18014897 REVERSE LENGTH=494	165	2	348	5	-	-
AT1G22780.1	PFL, RPS18A, PFL1 | Ribosomal protein S13/S18 family | chr1:8067990-8069163 FORWARD LENGTH=152	165	2	177	4	-	-
AT3G56240.1	CCH | copper chaperone | chr3:20863460-20864402 REVERSE LENGTH=121	164	3	276	3	118	2
AT1G65960.2	GAD2 | glutamate decarboxylase 2 | chr1:24552094-24557253 FORWARD LENGTH=494	162	3	278	7	-	-
AT2G02010.1	GAD4 | glutamate decarboxylase 4 | chr2:474375-476495 REVERSE LENGTH=493	84	2	226	4	-	-
AT2G39800.1	P5CS1, ATP5CS | delta1-pyrroline-5-carboxylate synthase 1 | chr2:16598516-16602939 REVERSE LENGTH=717	159	5	159	5	-	-
AT4G03190.1	GRH1, ATGRH1, AFB1 | GRR1-like protein 1 | chr4:1405108-1407057 REVERSE LENGTH=585	158	1	267	1	-	-
AT4G30160.2	VLN4 | villin 4 | chr4:14754528-14759511 FORWARD LENGTH=983	157	4	406	8	25	1
AT1G12840.1	DET3, ATVHA-C | vacuolar ATP synthase subunit C (VATC) / V-ATPase C subunit / vacuolar proton pump C subunit (DET3) | chr1:4375584-4378220 FORWARD LENGTH=375	156	2	129	2	-	-
AT1G31812.1	ACBP6, ACBP | acyl-CoA-binding protein 6 | chr1:11411132-11412099 REVERSE LENGTH=92	155	2	348	3	-	-
AT1G24510.1	| TCP-1/cpn60 chaperonin family protein | chr1:8685504-8688101 REVERSE LENGTH=535	154	4	334	5	-	-
AT4G14030.2	SBP1 | selenium-binding protein 1 | chr4:8098121-8100165 REVERSE LENGTH=490	154	3	157	5	-	-
AT4G14040.1	EDA38, SBP2 | selenium-binding protein 2 | chr4:8100691-8102828 REVERSE LENGTH=487	110	2	182	3	-	-
AT1G53500.1	MUM4, RHM2, ATRHM2, ATMUM4 | NAD-dependent epimerase/dehydratase family protein | chr1:19967157-19969239 REVERSE LENGTH=667	51	2	226	5	33	3
AT4G09320.1	NDPK1 | Nucleoside diphosphate kinase family protein | chr4:5923424-5924366 FORWARD LENGTH=169	152	3	146	3	-	-
AT1G55480.1	ZKT | protein containing PDZ domain, a K-box domain, and a TPR region | chr1:20713822-20715351 FORWARD LENGTH=335	152	1	271	1	94	2
AT5G10360.2	EMB3010 | Ribosomal protein S6e | chr5:3258734-3260142 REVERSE LENGTH=197	151	3	247	5	51	1
AT4G31700.1	RPS6, RPS6A | ribosomal protein S6 | chr4:15346306-15347714 REVERSE LENGTH=250	151	3	237	5	51	1
AT5G50920.1	CLPC, ATHSP93-V, HSP93-V, DCA1, CLPC1 | CLPC homologue 1 | chr5:20715710-20719800 REVERSE LENGTH=929	149	3	308	8	49	2
AT2G25140.1	HSP98.7, CLPB-M, CLPB4 | casein lytic proteinase B4 | chr2:10697877-10701998 REVERSE LENGTH=964	-	-	48	2	-	-
AT4G35450.1	AKR2, AFT, AKR2A | ankyrin repeat-containing protein 2 | chr4:16839862-16841759 FORWARD LENGTH=342	149	3	99	1	-	-
AT2G19760.1	PFN1, PRF1 | profilin 1 | chr2:8517074-8518067 REVERSE LENGTH=131	147	2	166	2	-	-
AT3G49010.3	ATBBC1, BBC1, RSU2 | breast basic conserved 1 | chr3:18166971-18168047 REVERSE LENGTH=206	145	2	282	4	-	-
AT5G59880.1	ADF3 | actin depolymerizing factor 3 | chr5:24120382-24121628 FORWARD LENGTH=139	145	3	136	2	47	1
AT3G09200.2	| Ribosomal protein L10 family protein | chr3:2823364-2825020 REVERSE LENGTH=287	144	3	216	3	-	-
AT3G02780.1	IPP2, IPIAT1, IDI2 | isopentenyl pyrophosphate:dimethylallyl pyrophosphate isomerase 2 | chr3:602578-604648 REVERSE LENGTH=284	142	1	22	1	-	-
AT3G15730.1	PLDALPHA1, PLD | phospholipase D alpha 1 | chr3:5330835-5333474 FORWARD LENGTH=810	142	2	257	5	25	1
AT1G63660.1	| GMP synthase (glutamine-hydrolyzing), putative / glutamine amidotransferase, putative | chr1:23604127-23607080 REVERSE LENGTH=534	142	2	310	6	-	-
AT1G48600.1	PMEAMT, AtPMEAMT | S-adenosyl-L-methionine-dependent methyltransferases superfamily protein | chr1:17966448-17969077 FORWARD LENGTH=475	140	2	566	3	-	-
AT1G30230.2	| Glutathione S-transferase, C-terminal-like;Translation elongation factor EF1B/ribosomal protein S6 | chr1:10639286-10640601 FORWARD LENGTH=260	137	4	343	7	-	-
AT2G18110.1	| Translation elongation factor EF1B/ribosomal protein S6 family protein | chr2:7872636-7873713 FORWARD LENGTH=231	-	-	180	4	-	-
AT3G02230.1	RGP1, ATRGP1 | reversibly glycosylated polypeptide 1 | chr3:415463-417304 FORWARD LENGTH=357	136	5	370	7	-	-
AT2G20610.2	SUR1, HLS3, RTY, ALF1, RTY1 | Tyrosine transaminase family protein | chr2:8878308-8880298 REVERSE LENGTH=436	135	2	249	2	-	-
AT1G79340.1	AtMC4, MC4 | metacaspase 4 | chr1:29842849-29844368 FORWARD LENGTH=418	134	3	226	4	55	1
AT5G15970.1	KIN2, COR6.6 | stress-responsive protein (KIN2) / stress-induced protein (KIN2) / cold-responsive protein (COR6.6) / cold-regulated protein (COR6.6) | chr5:5211966-5212441 FORWARD LENGTH=66	134	3	109	2	-	-
AT5G20010.1	RAN-1, RAN1, ATRAN1 | RAS-related nuclear protein-1 | chr5:6760364-6761747 FORWARD LENGTH=221	133	6	157	6	26	1
AT3G47070.1	| LOCATED IN: thylakoid, chloroplast thylakoid membrane, chloroplast, chloroplast envelope; EXPRESSED IN: 22 plant structures; EXPRESSED DURING: 13 growth stages; CONTAINS InterPro DOMAIN/s: Thylakoid soluble phosphoprotein TSP9 (InterPro:IPR021584	130	1	170	3	-	-
AT4G33510.1	DHS2 | 3-deoxy-d-arabino-heptulosonate 7-phosphate synthase | chr4:16116496-16118549 FORWARD LENGTH=507	127	1	129	2	-	-
AT1G22410.1	| Class-II DAHP synthetase family protein | chr1:7912120-7914742 FORWARD LENGTH=527	-	-	61	2	-	-
AT4G12720.1	AtNUDT7, GFG1, NUDT7, ATNUDX7 | MutT/nudix family protein | chr4:7487716-7489557 FORWARD LENGTH=282	127	1	360	1	-	-
AT3G51240.1	F3H, TT6, F3'H | flavanone 3-hydroxylase | chr3:19025409-19026658 FORWARD LENGTH=358	127	1	-	-	-	-
AT3G04840.1	| Ribosomal protein S3Ae | chr3:1329751-1331418 FORWARD LENGTH=262	124	2	57	1	-	-
AT5G43940.1	HOT5, ADH2, GSNOR, ATGSNOR1, PAR2 | GroES-like zinc-binding dehydrogenase family protein | chr5:17684265-17686379 FORWARD LENGTH=379	124	2	59	5	47	1
AT3G19450.1	CAD4, ATCAD4, CAD, CAD-C | GroES-like zinc-binding alcohol dehydrogenase family protein | chr3:6744859-6747005 FORWARD LENGTH=365	123	2	152	5	-	-
AT4G34230.1	CAD5, ATCAD5, CAD-5 | cinnamyl alcohol dehydrogenase 5 | chr4:16386898-16388666 REVERSE LENGTH=357	40	1	170	3	-	-
AT1G47128.1	RD21, RD21A | Granulin repeat cysteine protease family protein | chr1:17283139-17285609 REVERSE LENGTH=462	123	3	166	6	163	3
AT5G26830.1	| Threonyl-tRNA synthetase | chr5:9437351-9441568 FORWARD LENGTH=709	123	2	361	7	-	-
AT2G31670.1	| Stress responsive alpha-beta barrel domain protein | chr2:13472699-13473490 REVERSE LENGTH=263	122	2	80	1	-	-
AT5G12140.1	ATCYS1, CYS1 | cystatin-1 | chr5:3923295-3923936 REVERSE LENGTH=101	122	1	199	2	-	-
AT3G54050.2	HCEF1 | high cyclic electron flow 1 | chr3:20016951-20018527 FORWARD LENGTH=417	122	3	175	5	24	1
AT3G52960.1	| Thioredoxin superfamily protein | chr3:19639699-19640403 FORWARD LENGTH=234	122	3	266	8	96	2
AT1G20450.2	LTI29, LTI45, ERD10 | Dehydrin family protein | chr1:7088235-7089107 REVERSE LENGTH=259	120	4	122	4	-	-
AT2G13360.2	AGT, AGT1, SGAT | alanine:glyoxylate aminotransferase | chr2:5539417-5540902 REVERSE LENGTH=401	119	3	129	3	90	5
AT3G47470.1	LHCA4, CAB4 | light-harvesting chlorophyll-protein complex I subunit A4 | chr3:17493622-17494773 REVERSE LENGTH=251	119	1	235	2	50	1
AT1G50250.1	FTSH1 | FTSH protease 1 | chr1:18614398-18616930 REVERSE LENGTH=716	118	1	238	1	30	1
AT2G37660.1	| NAD(P)-binding Rossmann-fold superfamily protein | chr2:15795481-15796977 REVERSE LENGTH=325	118	4	89	3	123	5
AT5G02240.1	| NAD(P)-binding Rossmann-fold superfamily protein | chr5:451502-452984 FORWARD LENGTH=253	28	1	38	2	57	3
AT5G16710.1	DHAR3 | dehydroascorbate reductase 1 | chr5:5483312-5484926 FORWARD LENGTH=258	117	3	86	4	-	-
AT3G14210.1	ESM1 | epithiospecifier modifier 1 | chr3:4729886-4731562 FORWARD LENGTH=392	117	3	175	5	-	-
AT5G15200.1	| Ribosomal protein S4 | chr5:4935124-4936334 REVERSE LENGTH=198	116	5	88	4	28	2
AT3G06720.1	AT-IMP, ATKAP ALPHA, AIMP ALPHA, IMPA-1, IMPA1 | importin alpha isoform 1 | chr3:2120559-2123555 FORWARD LENGTH=532	115	3	67	4	-	-
AT4G16143.2	IMPA-2 | importin alpha isoform 2 | chr4:9134450-9137134 REVERSE LENGTH=535	86	3	132	6	-	-
AT1G09270.3	IMPA-4 | importin alpha isoform 4 | chr1:2995162-2997833 FORWARD LENGTH=456	34	1	55	3	-	-
AT3G52880.1	ATMDAR1, MDAR1 | monodehydroascorbate reductase 1 | chr3:19601477-19604366 REVERSE LENGTH=434	115	3	260	6	60	1
AT3G54900.1	CXIP1, ATGRXCP | CAX interacting protein 1 | chr3:20341850-20342371 REVERSE LENGTH=173	114	1	176	1	-	-
AT3G26060.2	ATPRX Q | Thioredoxin superfamily protein | chr3:9524807-9526123 FORWARD LENGTH=217	114	5	380	8	84	3
AT5G51970.1	| GroES-like zinc-binding alcohol dehydrogenase family protein | chr5:21111820-21113284 FORWARD LENGTH=364	113	3	111	5	-	-
AT1G70410.3	ATBCA4, BCA4 | beta carbonic anhydrase 4 | chr1:26534167-26536505 REVERSE LENGTH=258	112	4	150	5	-	-
AT5G19820.1	emb2734 | ARM repeat superfamily protein | chr5:6695731-6701247 REVERSE LENGTH=1116	111	5	242	6	-	-
AT1G54010.1	| GDSL-like Lipase/Acylhydrolase superfamily protein | chr1:20158854-20160747 REVERSE LENGTH=386	111	3	178	4	-	-
AT1G54000.1	| GDSL-like Lipase/Acylhydrolase superfamily protein | chr1:20154548-20156365 REVERSE LENGTH=391	54	1	74	3	-	-
AT5G63890.2	ATHDH, HISN8, HDH | histidinol dehydrogenase | chr5:25565600-25568104 REVERSE LENGTH=466	110	1	198	1	-	-
AT4G25100.1	FSD1, ATFSD1 | Fe superoxide dismutase 1 | chr4:12884649-12886501 REVERSE LENGTH=212	110	2	94	3	-	-
AT1G75950.1	SKP1, ASK1, ATSKP1, SKP1A, UIP1 | S phase kinase-associated protein 1 | chr1:28516715-28517454 FORWARD LENGTH=160	110	1	280	1	-	-
AT1G29880.1	| glycyl-tRNA synthetase / glycine--tRNA ligase | chr1:10459662-10462781 REVERSE LENGTH=729	109	2	261	5	-	-
AT2G15620.1	NIR1, NIR, ATHNIR | nitrite reductase 1 | chr2:6810552-6812666 FORWARD LENGTH=586	108	2	180	3	-	-
AT5G26360.1	| TCP-1/cpn60 chaperonin family protein | chr5:9255561-9258891 REVERSE LENGTH=555	108	3	108	4	-	-
AT5G17380.1	| Thiamine pyrophosphate dependent pyruvate decarboxylase family protein | chr5:5724920-5726720 REVERSE LENGTH=572	108	2	220	5	-	-
AT4G35090.1	CAT2 | catalase 2 | chr4:16700937-16703215 REVERSE LENGTH=492	107	4	163	4	200	6
AT1G20620.1	CAT3, SEN2, ATCAT3 | catalase 3 | chr1:7143142-7146193 FORWARD LENGTH=492	57	2	139	5	505	11
AT1G20020.3	ATLFNR2 | ferredoxin-NADP(+)-oxidoreductase 2 | chr1:6942851-6944868 FORWARD LENGTH=369	107	5	252	4	81	3
AT5G66190.1	ATLFNR1, FNR1 | ferredoxin-NADP(+)-oxidoreductase 1 | chr5:26451203-26453012 REVERSE LENGTH=360	30	3	147	4	72	2
AT3G43300.2	ATMIN7 | HOPM interactor 7 | chr3:15234235-15245034 REVERSE LENGTH=1727	107	2	38	4	-	-
AT1G54630.1	ACP3 | acyl carrier protein 3 | chr1:20401642-20402919 REVERSE LENGTH=136	107	3	60	1	-	-
AT1G54580.1	ACP2 | acyl carrier protein 2 | chr1:20389572-20390770 FORWARD LENGTH=136	47	2	205	2	-	-
AT1G10960.1	ATFD1, FD1 | ferredoxin 1 | chr1:3664445-3664891 FORWARD LENGTH=148	106	1	-	-	-	-
AT2G38390.1	| Peroxidase superfamily protein | chr2:16079726-16081381 FORWARD LENGTH=349	105	1	79	3	-	-
AT2G38380.1	| Peroxidase superfamily protein | chr2:16076443-16078314 FORWARD LENGTH=349	29	1	38	2	-	-
AT2G23120.1	| Late embryogenesis abundant protein, group 6 | chr2:9842102-9842353 FORWARD LENGTH=83	105	1	103	1	-	-
AT4G29350.1	PFN2, PRO2, PRF2 | profilin 2 | chr4:14450135-14451119 FORWARD LENGTH=131	105	1	221	4	31	2
AT4G38630.1	RPN10, MCB1, ATMCB1, MBP1 | regulatory particle non-ATPase 10 | chr4:18057357-18059459 REVERSE LENGTH=386	104	1	113	2	-	-
AT2G26560.1	PLP2, PLA IIA, PLA2A | phospholipase A 2A | chr2:11293912-11295708 REVERSE LENGTH=407	104	2	300	2	-	-
AT4G32260.1	| ATPase, F0 complex, subunit B/B', bacterial/chloroplast | chr4:15573859-15574586 REVERSE LENGTH=219	104	1	213	3	-	-
AT4G27560.1	| UDP-Glycosyltransferase superfamily protein | chr4:13760114-13761481 REVERSE LENGTH=455	103	1	105	1	-	-
AT2G20580.1	RPN1A, ATRPN1A | 26S proteasome regulatory subunit S2 1A | chr2:8859211-8864699 FORWARD LENGTH=891	103	3	354	9	38	2
AT4G28470.1	RPN1B, ATRPN1B | 26S proteasome regulatory subunit S2 1B | chr4:14067082-14072357 REVERSE LENGTH=891	50	1	124	5	-	-
AT3G20390.1	| endoribonuclease L-PSP family protein | chr3:7110227-7111695 REVERSE LENGTH=187	103	2	167	4	-	-
AT4G13430.1	IIL1, ATLEUC1 | isopropyl malate isomerase large subunit 1 | chr4:7804194-7807789 REVERSE LENGTH=509	103	3	260	5	45	2
AT5G66040.1	STR16 | sulfurtransferase protein 16 | chr5:26410557-26411139 FORWARD LENGTH=120	102	2	211	3	-	-
AT2G23600.1	ACL, ATMES2, MES2, ATME8, ME8 | acetone-cyanohydrin lyase | chr2:10042325-10043641 REVERSE LENGTH=263	102	1	216	3	-	-
AT3G56490.1	HIT3, HINT1 | HIS triad family protein 3 | chr3:20941532-20943129 FORWARD LENGTH=147	101	3	62	3	64	1
AT3G62030.1	ROC4 | rotamase CYP 4 | chr3:22973708-22975139 FORWARD LENGTH=260	101	5	154	4	42	4
AT5G58710.1	ROC7 | rotamase CYP 7 | chr5:23717840-23719495 FORWARD LENGTH=204	30	2	19	1	-	-
AT3G52150.1	| RNA-binding (RRM/RBD/RNP motifs) family protein | chr3:19342074-19343090 FORWARD LENGTH=253	101	1	100	1	-	-
AT5G60160.1	| Zn-dependent exopeptidases superfamily protein | chr5:24223887-24226783 REVERSE LENGTH=477	101	1	238	2	-	-
AT3G59970.3	MTHFR1 | methylenetetrahydrofolate reductase 1 | chr3:22151303-22154323 FORWARD LENGTH=592	101	5	238	6	-	-
AT2G44160.1	MTHFR2 | methylenetetrahydrofolate reductase 2 | chr2:18262301-18265185 FORWARD LENGTH=594	74	2	108	4	-	-
AT3G23990.1	HSP60, HSP60-3B | heat shock protein 60 | chr3:8669013-8672278 FORWARD LENGTH=577	101	2	369	4	-	-
AT2G33210.2	HSP60-2 | heat shock protein 60-2 | chr2:14075093-14078568 REVERSE LENGTH=580	44	1	120	2	-	-
AT2G20270.1	| Thioredoxin superfamily protein | chr2:8738001-8739617 REVERSE LENGTH=179	101	2	84	2	-	-
AT1G76680.1	OPR1, ATOPR1 | 12-oxophytodienoate reductase 1 | chr1:28776982-28778271 FORWARD LENGTH=372	100	4	229	6	44	1
AT3G19130.1	ATRBP47B, RBP47B | RNA-binding protein 47B | chr3:6611398-6613823 REVERSE LENGTH=435	100	1	-	-	-	-
AT1G04690.1	KAB1, KV-BETA1 | potassium channel beta subunit 1 | chr1:1313662-1315420 FORWARD LENGTH=328	99	2	235	3	-	-
AT1G29900.1	CARB | carbamoyl phosphate synthetase B | chr1:10468164-10471976 FORWARD LENGTH=1187	99	1	268	7	-	-
AT1G72370.1	P40, AP40, RP40, RPSAA | 40s ribosomal protein SA | chr1:27243148-27244842 REVERSE LENGTH=298	98	2	188	3	25	1
AT3G04770.1	RPSAb | 40s ribosomal protein SA B | chr3:1309465-1310846 REVERSE LENGTH=332	41	1	117	3	25	1
AT4G20850.1	TPP2 | tripeptidyl peptidase ii | chr4:11160935-11169889 REVERSE LENGTH=1380	98	8	388	15	76	4
AT1G79870.1	| D-isomer specific 2-hydroxyacid dehydrogenase family protein | chr1:30044794-30045851 FORWARD LENGTH=313	97	3	142	5	-	-
AT1G54410.1	| dehydrin family protein | chr1:20310305-20310601 REVERSE LENGTH=98	97	1	111	1	65	1
AT1G54100.2	ALDH7B4 | aldehyde dehydrogenase 7B4 | chr1:20195435-20198853 REVERSE LENGTH=508	97	1	83	1	-	-
AT1G58380.1	XW6 | Ribosomal protein S5 family protein | chr1:21689115-21690085 FORWARD LENGTH=284	96	2	105	4	72	3
AT3G57490.1	| Ribosomal protein S5 family protein | chr3:21279824-21280887 REVERSE LENGTH=276	96	2	105	4	72	2
AT2G41840.1	| Ribosomal protein S5 family protein | chr2:17460016-17461398 REVERSE LENGTH=285	96	2	250	5	86	3
AT3G25800.1	PDF1, PR 65, PP2AA2 | protein phosphatase 2A subunit A2 | chr3:9422822-9425783 REVERSE LENGTH=587	96	3	-	-	-	-
AT1G25490.1	RCN1, REGA, ATB BETA BETA, EER1 | ARM repeat superfamily protein | chr1:8951700-8954899 FORWARD LENGTH=588	63	1	103	3	-	-
AT1G74920.1	ALDH10A8 | aldehyde dehydrogenase 10A8 | chr1:28139175-28142573 REVERSE LENGTH=501	96	1	166	3	-	-
AT2G23390.1	| CONTAINS InterPro DOMAIN/s: Protein of unknown function DUF482 (InterPro:IPR007434), Acyl-CoA N-acyltransferase (InterPro:IPR016181); Has 2165 Blast hits to 2163 proteins in 543 species: Archae - 0; Bacteria - 1044; Metazoa - 0; Fungi - 0; Plants	96	1	182	1	63	2
AT4G33640.1	| unknown protein; Has 30201 Blast hits to 17322 proteins in 780 species: Archae - 12; Bacteria - 1396; Metazoa - 17338; Fungi - 3422; Plants - 5037; Viruses - 0; Other Eukaryotes - 2996 (source: NCBI BLink). | chr4:16159727-16160211 REVERSE LENGTH	95	1	-	-	-	-
AT5G28840.2	GME | GDP-D-mannose 3',5'-epimerase | chr5:10862472-10864024 REVERSE LENGTH=377	95	2	102	3	51	2
AT5G02870.2	| Ribosomal protein L4/L1 family | chr5:657830-659526 FORWARD LENGTH=406	95	1	169	4	-	-
AT3G09630.1	| Ribosomal protein L4/L1 family | chr3:2953813-2955444 FORWARD LENGTH=406	-	-	159	5	83	1
AT1G70890.1	MLP43 | MLP-like protein 43 | chr1:26725912-26726489 REVERSE LENGTH=158	94	3	32	4	24	2
AT1G70850.3	MLP34 | MLP-like protein 34 | chr1:26715429-26716744 REVERSE LENGTH=316	91	2	38	3	24	2
AT4G10840.1	| Tetratricopeptide repeat (TPR)-like superfamily protein | chr4:6656614-6659033 FORWARD LENGTH=609	94	1	-	-	-	-
AT3G62290.3	ARFA1E | ADP-ribosylation factor A1E | chr3:23052287-23053545 FORWARD LENGTH=181	94	2	251	3	-	-
AT5G27470.1	| seryl-tRNA synthetase / serine--tRNA ligase | chr5:9695087-9697154 FORWARD LENGTH=451	94	2	43	4	-	-
AT1G43670.1	| Inositol monophosphatase family protein | chr1:16468184-16470347 FORWARD LENGTH=341	94	2	130	3	28	1
AT3G44110.1	ATJ3, ATJ | DNAJ homologue 3 | chr3:15869115-15871059 REVERSE LENGTH=420	94	3	230	5	44	2
AT5G22060.1	ATJ2, J2 | DNAJ homologue 2 | chr5:7303798-7305668 REVERSE LENGTH=419	39	2	71	3	44	2
AT3G12290.1	| Amino acid dehydrogenase family protein | chr3:3919591-3921326 FORWARD LENGTH=299	93	1	26	2	-	-
AT1G11840.3	ATGLX1, GLX1 | glyoxalase I homolog | chr1:3996045-3997518 FORWARD LENGTH=283	93	4	140	4	34	1
AT4G02450.1	| HSP20-like chaperones superfamily protein | chr4:1073987-1075765 REVERSE LENGTH=241	93	3	125	4	49	3
AT1G18270.3	| ketose-bisphosphate aldolase class-II family protein | chr1:6283634-6293772 REVERSE LENGTH=1393	92	2	184	3	-	-
AT5G51720.1	| 2 iron, 2 sulfur cluster binding | chr5:21009645-21010227 FORWARD LENGTH=108	92	1	152	1	65	1
AT1G53750.1	RPT1A | regulatory particle triple-A 1A | chr1:20065921-20068324 REVERSE LENGTH=426	91	1	104	2	-	-
AT2G05920.1	| Subtilase family protein | chr2:2269831-2272207 REVERSE LENGTH=754	91	1	170	3	-	-
AT3G54660.1	GR, EMB2360, ATGR2 | glutathione reductase | chr3:20230356-20233100 REVERSE LENGTH=565	90	2	127	2	-	-
AT5G40370.2	| Glutaredoxin family protein | chr5:16147826-16148900 REVERSE LENGTH=136	90	1	212	3	60	1
AT5G66420.1	| CONTAINS InterPro DOMAIN/s: Uncharacterised conserved protein UCP033271 (InterPro:IPR008322), TIM-barrel signal transduction protein, predicted (InterPro:IPR009215); Has 30201 Blast hits to 17322 proteins in 780 species: Archae - 12; Bacteria - 1	89	3	146	5	-	-
AT4G34050.1	CCoAOMT1 | S-adenosyl-L-methionine-dependent methyltransferases superfamily protein | chr4:16310844-16311973 FORWARD LENGTH=259	89	2	82	2	-	-
AT5G35200.1	| ENTH/ANTH/VHS superfamily protein | chr5:13462463-13465581 REVERSE LENGTH=544	89	4	316	7	107	6
AT5G57850.1	| D-aminoacid aminotransferase-like PLP-dependent enzymes superfamily protein | chr5:23435548-23437287 REVERSE LENGTH=373	89	1	-	-	-	-
AT5G59290.1	UXS3, ATUXS3 | UDP-glucuronic acid decarboxylase 3 | chr5:23915814-23917953 REVERSE LENGTH=342	89	2	68	1	-	-
AT3G46440.1	UXS5 | UDP-XYL synthase 5 | chr3:17089268-17091611 REVERSE LENGTH=341	30	1	42	1	-	-
AT3G03250.1	UGP, UGP1, AtUGP1 | UDP-GLUCOSE PYROPHOSPHORYLASE 1 | chr3:749761-754014 REVERSE LENGTH=469	89	3	814	8	49	1
AT5G17310.2	UGP2 | UDP-glucose pyrophosphorylase 2 | chr5:5696955-5700845 REVERSE LENGTH=470	56	2	189	4	49	1
AT4G24770.1	RBP31, ATRBP31, CP31, ATRBP33 | 31-kDa RNA binding protein | chr4:12766223-12767952 REVERSE LENGTH=329	89	1	48	1	25	2
AT2G27030.1	CAM5, ACAM-2 | calmodulin 5 | chr2:11532069-11533060 FORWARD LENGTH=149	88	3	59	1	-	-
AT4G15545.1	| unknown protein; BEST Arabidopsis thaliana protein match is: unknown protein (TAIR:AT1G16520.1); Has 30201 Blast hits to 17322 proteins in 780 species: Archae - 12; Bacteria - 1396; Metazoa - 17338; Fungi - 3422; Plants - 5037; Viruses - 0; Other	88	1	176	2	-	-
AT1G56330.1	SAR1, ATSAR1, ATSARA1B, ATSAR1B, SAR1B | secretion-associated RAS 1B | chr1:21086845-21088478 REVERSE LENGTH=193	88	1	112	1	-	-
AT5G11710.1	| ENTH/VHS family protein | chr5:3772981-3776316 FORWARD LENGTH=560	88	2	33	2	38	1
AT2G47470.4	ATPDIL2-1, UNE5, MEE30, PDI11, ATPDI11 | thioredoxin family protein | chr2:19481503-19483683 FORWARD LENGTH=335	87	2	229	3	-	-
AT3G11710.1	ATKRS-1 | lysyl-tRNA synthetase 1 | chr3:3702359-3705613 REVERSE LENGTH=626	87	1	170	4	-	-
AT3G01120.1	MTO1, CGS, ATCYS1, CGS1 | Pyridoxal phosphate (PLP)-dependent transferases superfamily protein | chr3:39234-41865 REVERSE LENGTH=563	87	2	53	1	-	-
AT5G48300.1	ADG1, APS1 | ADP glucose pyrophosphorylase 1 | chr5:19570326-19572557 FORWARD LENGTH=520	87	4	-	-	-	-
AT1G50200.1	ALATS, ACD | Alanyl-tRNA synthetase | chr1:18591429-18598311 REVERSE LENGTH=1003	86	3	281	7	-	-
AT1G15820.1	LHCB6, CP24 | light harvesting complex photosystem II subunit 6 | chr1:5446685-5447676 REVERSE LENGTH=258	85	2	220	3	121	2
AT1G48030.1	mtLPD1 | mitochondrial lipoamide dehydrogenase 1 | chr1:17717432-17719141 REVERSE LENGTH=507	84	2	240	9	38	3
AT3G17240.1	mtLPD2 | lipoamide dehydrogenase 2 | chr3:5890278-5892166 REVERSE LENGTH=507	84	2	217	5	-	-
AT1G71730.1	| unknown protein; Has 52 Blast hits to 52 proteins in 24 species: Archae - 0; Bacteria - 0; Metazoa - 4; Fungi - 0; Plants - 41; Viruses - 0; Other Eukaryotes - 7 (source: NCBI BLink). | chr1:26986298-26986831 REVERSE LENGTH=177	84	1	34	1	-	-
AT4G30530.1	| Class I glutamine amidotransferase-like superfamily protein | chr4:14920605-14922286 FORWARD LENGTH=250	83	1	88	3	74	1
AT5G42650.1	AOS, CYP74A, DDE2 | allene oxide synthase | chr5:17097803-17099359 REVERSE LENGTH=518	83	1	-	-	-	-
AT1G11910.1	APA1, ATAPA1 | aspartic proteinase A1 | chr1:4017119-4019874 REVERSE LENGTH=506	83	1	90	1	-	-
AT1G54780.1	TLP18.3 | thylakoid lumen 18.3 kDa protein | chr1:20439533-20440953 FORWARD LENGTH=285	82	1	-	-	-	-
AT1G24100.1	UGT74B1 | UDP-glucosyl transferase 74B1 | chr1:8525547-8527010 REVERSE LENGTH=460	82	2	141	2	-	-
AT4G13010.1	| Oxidoreductase, zinc-binding dehydrogenase family protein | chr4:7600682-7602567 FORWARD LENGTH=329	82	1	122	1	-	-
AT3G25230.2	ROF1, ATFKBP62, FKBP62 | rotamase FKBP 1 | chr3:9188257-9191175 FORWARD LENGTH=562	81	7	221	11	144	8
ATCG00800.1	| structural constituent of ribosome | chrC:82826-83482 REVERSE LENGTH=218	81	1	139	1	-	-
AT4G26900.1	AT-HF, HISN4 | HIS HF | chr4:13515514-13519608 FORWARD LENGTH=592	81	2	182	2	-	-
AT1G27020.1	| unknown protein; BEST Arabidopsis thaliana protein match is: unknown protein (TAIR:AT1G27030.1); Has 514 Blast hits to 514 proteins in 175 species: Archae - 0; Bacteria - 311; Metazoa - 0; Fungi - 0; Plants - 65; Viruses - 0; Other Eukaryotes - 1	81	1	117	2	-	-
AT1G18210.2	| Calcium-binding EF-hand family protein | chr1:6268273-6268785 REVERSE LENGTH=170	80	1	77	2	-	-
AT2G31750.1	UGT74D1 | UDP-glucosyl transferase 74D1 | chr2:13497312-13499870 FORWARD LENGTH=456	80	1	-	-	-	-
AT3G10090.1	| Nucleic acid-binding, OB-fold-like protein | chr3:3108960-3109154 REVERSE LENGTH=64	79	1	-	-	31	1
AT5G35360.1	CAC2 | acetyl Co-enzyme a carboxylase biotin carboxylase subunit | chr5:13584300-13588268 FORWARD LENGTH=537	79	2	106	5	-	-
AT1G01800.2	| NAD(P)-binding Rossmann-fold superfamily protein | chr1:293595-294888 FORWARD LENGTH=260	78	2	43	3	-	-
AT3G42050.1	| vacuolar ATP synthase subunit H family protein | chr3:14228846-14232228 REVERSE LENGTH=441	78	1	-	-	-	-
AT1G66240.1	ATX1, ATATX1 | homolog of anti-oxidant 1 | chr1:24686445-24687327 REVERSE LENGTH=106	77	1	172	3	96	1
AT3G19710.1	BCAT4 | branched-chain aminotransferase4 | chr3:6847202-6849429 REVERSE LENGTH=354	77	1	113	2	-	-
AT1G02080.2	| transcription regulators | chr1:373694-386682 FORWARD LENGTH=2377	77	1	37	1	-	-
AT3G21055.1	PSBTN | photosystem II subunit T | chr3:7376761-7377072 REVERSE LENGTH=103	77	1	53	1	-	-
AT2G27210.2	BSL3 | BRI1 suppressor 1 (BSU1)-like 3 | chr2:11630188-11636182 FORWARD LENGTH=1001	76	2	336	2	-	-
AT1G64520.1	RPN12a | regulatory particle non-ATPase 12A | chr1:23956459-23958120 FORWARD LENGTH=267	76	1	99	2	-	-
AT3G47800.1	| Galactose mutarotase-like superfamily protein | chr3:17634971-17636998 FORWARD LENGTH=358	76	1	103	1	-	-
AT3G23570.1	| alpha/beta-Hydrolases superfamily protein | chr3:8458052-8459608 REVERSE LENGTH=239	76	1	153	1	-	-
AT3G14930.3	HEME1 | Uroporphyrinogen decarboxylase | chr3:5021290-5022577 FORWARD LENGTH=341	75	1	61	2	-	-
AT2G43750.1	OASB, ACS1, CPACS1, ATCS-B | O-acetylserine (thiol) lyase B | chr2:18129604-18132322 REVERSE LENGTH=392	75	2	79	4	23	1
AT3G59760.3	OASC, ATCS-C | O-acetylserine (thiol) lyase isoform C | chr3:22072668-22075345 REVERSE LENGTH=430	49	1	52	1	23	2
AT1G68010.1	HPR, ATHPR1 | hydroxypyruvate reductase | chr1:25493418-25495720 FORWARD LENGTH=386	75	2	-	-	43	3
AT4G26300.1	emb1027 | Arginyl-tRNA synthetase, class Ic | chr4:13308400-13313109 REVERSE LENGTH=642	74	1	117	3	-	-
AT5G14780.1	FDH | formate dehydrogenase | chr5:4777043-4779190 FORWARD LENGTH=384	73	1	282	5	-	-
AT5G36790.3	| Haloacid dehalogenase-like hydrolase (HAD) superfamily protein | chr5:14481229-14483730 REVERSE LENGTH=362	73	1	35	1	-	-
AT2G40660.1	| Nucleic acid-binding, OB-fold-like protein | chr2:16966011-16968866 FORWARD LENGTH=389	73	3	112	5	105	2
AT2G23350.1	PAB4, PABP4 | poly(A) binding protein 4 | chr2:9943209-9946041 FORWARD LENGTH=662	73	2	44	2	33	2
AT4G38680.1	GRP2, CSDP2, CSP2, ATCSP2 | glycine rich protein 2 | chr4:18072240-18072851 REVERSE LENGTH=203	73	1	62	2	-	-
AT3G60770.1	| Ribosomal protein S13/S15 | chr3:22460525-22461656 REVERSE LENGTH=151	72	2	106	2	-	-
AT1G27450.1	APT1, ATAPT1 | adenine phosphoribosyl transferase 1 | chr1:9532042-9533807 FORWARD LENGTH=243	72	2	-	-	-	-
AT2G25450.1	| 2-oxoglutarate (2OG) and Fe(II)-dependent oxygenase superfamily protein | chr2:10830286-10831563 REVERSE LENGTH=359	72	3	174	4	-	-
AT3G02560.1	| Ribosomal protein S7e family protein | chr3:542341-543168 FORWARD LENGTH=191	71	1	-	-	-	-
AT5G05270.2	| Chalcone-flavanone isomerase family protein | chr5:1563543-1564827 FORWARD LENGTH=209	71	1	-	-	-	-
AT1G18070.3	| Translation elongation factor EF1A/initiation factor IF2gamma family protein | chr1:6214236-6218211 REVERSE LENGTH=543	71	1	73	3	-	-
AT3G63460.1	| transducin family protein / WD-40 repeat family protein | chr3:23431009-23437241 REVERSE LENGTH=1104	70	3	120	5	-	-
AT3G09680.1	| Ribosomal protein S12/S23 family protein | chr3:2969197-2970291 REVERSE LENGTH=142	70	1	-	-	-	-
AT1G71820.2	SEC6 | SEC6 | chr1:27010022-27016745 FORWARD LENGTH=774	70	2	158	1	-	-
AT3G63140.1	CSP41A | chloroplast stem-loop binding protein of 41 kDa | chr3:23327006-23328620 REVERSE LENGTH=406	69	3	90	4	-	-
AT1G17880.1	BTF3, ATBTF3 | basic transcription factor 3 | chr1:6152572-6153425 REVERSE LENGTH=165	69	2	68	1	-	-
AT5G26210.1	AL4 | alfin-like 4 | chr5:9158566-9160221 REVERSE LENGTH=255	69	1	160	1	-	-
AT4G24830.2	| arginosuccinate synthase family | chr4:12793085-12795857 REVERSE LENGTH=450	69	1	59	1	45	1
AT1G55060.1	UBQ12 | ubiquitin 12 | chr1:20549533-20550225 FORWARD LENGTH=230	69	3	114	4	34	3
AT3G55280.1	RPL23AB | ribosomal protein L23AB | chr3:20500667-20501519 FORWARD LENGTH=154	68	3	71	2	47	1
AT3G52560.1	UEV1D-4, MMZ4, UEV1D | ubiquitin E2 variant 1D-4 | chr3:19494678-19495954 REVERSE LENGTH=146	68	2	23	2	-	-
AT2G36060.1	MMZ3, UEV1C | MMS ZWEI homologue 3 | chr2:15143012-15143998 REVERSE LENGTH=145	30	1	48	1	-	-
AT5G18380.3	| Ribosomal protein S5 domain 2-like superfamily protein | chr5:6090128-6090693 REVERSE LENGTH=139	68	1	48	2	25	1
AT3G50590.1	| Transducin/WD40 repeat-like superfamily protein | chr3:18771292-18779220 FORWARD LENGTH=1614	68	1	151	2	-	-
AT1G02780.1	emb2386 | Ribosomal protein L19e family protein | chr1:608120-609391 REVERSE LENGTH=214	68	1	187	3	-	-
AT1G30530.1	UGT78D1 | UDP-glucosyl transferase 78D1 | chr1:10814917-10816374 FORWARD LENGTH=453	68	1	56	2	-	-
AT5G17050.1	UGT78D2 | UDP-glucosyl transferase 78D2 | chr5:5607828-5609392 REVERSE LENGTH=460	-	-	104	2	-	-
AT4G31990.2	ASP5, AAT3, ATAAT1 | aspartate aminotransferase 5 | chr4:15471074-15473521 REVERSE LENGTH=453	68	2	146	6	-	-
AT1G06430.1	FTSH8 | FTSH protease 8 | chr1:1960214-1962525 REVERSE LENGTH=685	68	1	87	2	-	-
AT2G32730.1	| 26S proteasome regulatory complex, non-ATPase subcomplex, Rpn2/Psmd1 subunit | chr2:13880189-13885464 FORWARD LENGTH=1004	67	1	-	-	-	-
AT1G24020.1	MLP423 | MLP-like protein 423 | chr1:8500653-8501458 REVERSE LENGTH=155	67	3	256	5	77	1
AT1G60710.1	ATB2 | NAD(P)-linked oxidoreductase superfamily protein | chr1:22355073-22356627 REVERSE LENGTH=345	67	1	120	3	-	-
AT3G19010.3	| 2-oxoglutarate (2OG) and Fe(II)-dependent oxygenase superfamily protein | chr3:6556306-6557862 REVERSE LENGTH=319	66	1	-	-	-	-
AT4G39330.1	ATCAD9, CAD9 | cinnamyl alcohol dehydrogenase 9 | chr4:18291268-18292772 FORWARD LENGTH=360	66	2	137	5	-	-
AT5G39570.1	| FUNCTIONS IN: molecular_function unknown; INVOLVED IN: biological_process unknown; LOCATED IN: cytosol, nucleus; EXPRESSED IN: 25 plant structures; EXPRESSED DURING: 14 growth stages; BEST Arabidopsis thaliana protein match is: glycine-rich prote	66	2	231	3	19	1
AT4G15802.1	HSBP, AtHSBP | heat shock factor binding protein | chr4:8986864-8988339 REVERSE LENGTH=86	66	2	86	3	-	-
AT4G34450.1	| coatomer gamma-2 subunit, putative / gamma-2 coat protein, putative / gamma-2 COP, putative | chr4:16471956-16476795 FORWARD LENGTH=886	65	1	297	5	-	-
AT5G10560.1	| Glycosyl hydrolase family protein | chr5:3336335-3339351 REVERSE LENGTH=792	65	1	33	1	-	-
AT2G41100.3	TCH3, ATCAL4 | Calcium-binding EF hand family protein | chr2:17138336-17139406 FORWARD LENGTH=289	65	1	179	2	-	-
AT1G30580.1	| GTP binding | chr1:10831953-10835454 REVERSE LENGTH=394	65	2	118	3	-	-
AT5G58420.1	| Ribosomal protein S4 (RPS4A) family protein | chr5:23619599-23620896 FORWARD LENGTH=262	64	2	48	4	-	-
AT5G41790.1	CIP1 | COP1-interactive protein 1 | chr5:16727530-16732391 FORWARD LENGTH=1586	64	1	150	7	-	-
AT1G20340.1	DRT112, PETE2 | Cupredoxin superfamily protein | chr1:7042770-7043273 REVERSE LENGTH=167	63	1	-	-	-	-
AT2G05380.1	GRP3S | glycine-rich protein 3 short isoform | chr2:1966851-1967820 FORWARD LENGTH=116	63	1	138	1	-	-
AT1G63770.4	| Peptidase M1 family protein | chr1:23657791-23663476 REVERSE LENGTH=895	63	1	73	2	-	-
AT5G26710.1	| Glutamyl/glutaminyl-tRNA synthetase, class Ic | chr5:9305673-9308247 FORWARD LENGTH=719	63	3	103	5	45	4
AT5G17560.1	| BolA-like family protein | chr5:5788474-5789671 FORWARD LENGTH=177	62	1	122	2	-	-
AT5G45390.1	CLPP4, NCLPP4 | CLP protease P4 | chr5:18396351-18397586 FORWARD LENGTH=292	62	1	-	-	-	-
AT2G24020.2	| Uncharacterised BCR, YbaB family COG0718 | chr2:10217869-10219269 REVERSE LENGTH=180	62	1	50	2	46	1
AT3G03150.1	| unknown protein; FUNCTIONS IN: molecular_function unknown; INVOLVED IN: biological_process unknown; LOCATED IN: mitochondrion; EXPRESSED IN: 22 plant structures; EXPRESSED DURING: 13 growth stages; BEST Arabidopsis thaliana protein match is: unkn	62	1	30	1	-	-
AT2G34420.1	LHB1B2, LHCB1.5 | photosystem II light harvesting complex gene B1B2 | chr2:14522716-14523513 REVERSE LENGTH=265	62	3	81	4	61	2
AT1G29910.1	CAB3, AB180, LHCB1.2 | chlorophyll A/B binding protein 3 | chr1:10472443-10473246 REVERSE LENGTH=267	59	3	81	4	61	3
AT2G05100.1	LHCB2.1, LHCB2 | photosystem II light harvesting complex gene 2.1 | chr2:1823449-1824331 REVERSE LENGTH=265	54	3	90	4	25	1
AT2G30050.1	| transducin family protein / WD-40 repeat family protein | chr2:12825540-12826448 FORWARD LENGTH=302	61	1	28	1	-	-
AT3G01340.2	| Transducin/WD40 repeat-like superfamily protein | chr3:127557-128465 REVERSE LENGTH=302	-	-	138	2	-	-
AT2G01210.1	| Leucine-rich repeat protein kinase family protein | chr2:119509-121734 REVERSE LENGTH=716	61	1	59	1	33	1
AT4G03280.2	PETC, PGR1 | photosynthetic electron transfer C | chr4:1440462-1441717 FORWARD LENGTH=210	61	2	124	3	36	1
AT2G32080.2	PUR ALPHA-1 | purin-rich alpha 1 | chr2:13642716-13644036 REVERSE LENGTH=295	61	2	79	2	30	1
AT3G06580.1	GAL1, GALK | Mevalonate/galactokinase family protein | chr3:2049141-2051867 REVERSE LENGTH=496	61	1	170	3	-	-
AT3G54890.1	LHCA1 | photosystem I light harvesting complex gene 1 | chr3:20339706-20340922 REVERSE LENGTH=241	60	2	130	1	46	2
AT4G21445.1	| unknown protein; FUNCTIONS IN: molecular_function unknown; INVOLVED IN: biological_process unknown; LOCATED IN: chloroplast, chloroplast stroma; Has 30201 Blast hits to 17322 proteins in 780 species: Archae - 12; Bacteria - 1396; Metazoa - 17338;	60	1	-	-	-	-
AT5G19140.2	ATAILP1, AILP1 | Aluminium induced protein with YGL and LRDR motifs | chr5:6423398-6425785 FORWARD LENGTH=222	59	1	315	2	-	-
AT5G14720.1	| Protein kinase superfamily protein | chr5:4748212-4752642 REVERSE LENGTH=674	59	1	153	5	-	-
AT3G02760.1	| Class II aaRS and biotin synthetases superfamily protein | chr3:597588-600650 REVERSE LENGTH=883	59	1	-	-	-	-
AT1G29150.1	ATS9, RPN6 | non-ATPase subunit 9 | chr1:10181240-10182499 FORWARD LENGTH=419	59	1	-	-	-	-
AT4G29840.1	MTO2, TS | Pyridoxal-5'-phosphate-dependent enzyme family protein | chr4:14599434-14601014 REVERSE LENGTH=526	59	1	65	2	-	-
AT2G27720.1	| 60S acidic ribosomal protein family | chr2:11818696-11819370 FORWARD LENGTH=115	58	1	66	1	-	-
AT2G19480.3	NAP1;2 | nucleosome assembly protein 1;2 | chr2:8438601-8441040 FORWARD LENGTH=372	58	2	158	4	-	-
AT5G56950.1	NFA03, NFA3, NAP1;3 | nucleosome assembly protein 1;3 | chr5:23032618-23035299 FORWARD LENGTH=374	27	2	71	2	-	-
AT4G26110.2	NAP1;1 | nucleosome assembly protein1;1 | chr4:13232712-13235060 FORWARD LENGTH=359	-	-	80	3	-	-
AT3G05590.1	RPL18 | ribosomal protein L18 | chr3:1621511-1622775 FORWARD LENGTH=187	58	1	76	3	-	-
AT1G58080.1	ATATP-PRT1, HISN1A, ATP-PRT1 | ATP phosphoribosyl transferase 1 | chr1:21504562-21507429 REVERSE LENGTH=411	58	1	62	1	-	-
AT4G10750.1	| Phosphoenolpyruvate carboxylase family protein | chr4:6618724-6619800 FORWARD LENGTH=358	58	1	-	-	-	-
AT1G09430.1	ACLA-3 | ATP-citrate lyase A-3 | chr1:3042135-3044978 FORWARD LENGTH=424	58	2	172	4	-	-
AT1G10670.3	ACLA-1 | ATP-citrate lyase A-1 | chr1:3535787-3538098 FORWARD LENGTH=443	-	-	96	3	-	-
AT4G30310.3	| FGGY family of carbohydrate kinase | chr4:14832633-14835092 FORWARD LENGTH=451	58	1	169	3	-	-
AT2G25280.1	| CONTAINS InterPro DOMAIN/s: UPF0103/Mediator of ErbB2-driven cell motility (Memo), related (InterPro:IPR002737); Has 1074 Blast hits to 1072 proteins in 474 species: Archae - 213; Bacteria - 366; Metazoa - 159; Fungi - 135; Plants - 54; Viruses -	57	1	113	1	-	-
AT5G39740.2	RPL5B | ribosomal protein L5 B | chr5:15903484-15905185 FORWARD LENGTH=301	57	1	82	3	-	-
AT2G17420.1	NTRA, ATNTRA, NTR2 | NADPH-dependent thioredoxin reductase A | chr2:7564357-7566219 FORWARD LENGTH=378	57	1	78	3	-	-
AT5G66550.1	| Maf-like protein | chr5:26559752-26561162 REVERSE LENGTH=207	57	2	-	-	-	-
AT2G18040.1	PIN1AT | peptidylprolyl cis/trans isomerase, NIMA-interacting 1 | chr2:7842346-7843537 FORWARD LENGTH=119	56	1	-	-	38	1
AT5G55220.1	| trigger factor type chaperone family protein | chr5:22397677-22400678 FORWARD LENGTH=547	56	1	83	1	-	-
AT4G34920.1	| PLC-like phosphodiesterases superfamily protein | chr4:16635745-16636701 FORWARD LENGTH=318	56	1	22	1	-	-
AT2G03440.1	NRP1, ATNRP1 | nodulin-related protein 1 | chr2:1039409-1039972 REVERSE LENGTH=187	55	2	333	4	75	1
AT2G42690.1	| alpha/beta-Hydrolases superfamily protein | chr2:17776356-17777682 REVERSE LENGTH=412	55	1	100	1	-	-
AT5G34850.1	ATPAP26, PAP26 | purple acid phosphatase 26 | chr5:13108475-13111217 REVERSE LENGTH=475	55	1	137	3	29	1
AT5G39320.1	| UDP-glucose 6-dehydrogenase family protein | chr5:15743254-15744696 FORWARD LENGTH=480	54	3	45	1	-	-
AT2G17265.1	HSK, DMR1 | homoserine kinase | chr2:7508606-7509718 FORWARD LENGTH=370	54	1	48	1	-	-
AT5G44070.1	CAD1, ARA8, ATPCS1, PCS1 | phytochelatin synthase 1 (PCS1) | chr5:17734876-17737672 FORWARD LENGTH=485	54	1	57	1	-	-
AT1G27400.1	| Ribosomal protein L22p/L17e family protein | chr1:9515230-9516725 FORWARD LENGTH=176	54	2	215	3	123	1
AT1G64790.2	ILA | ILITYHIA | chr1:24065232-24083403 REVERSE LENGTH=2696	54	2	32	3	-	-
AT5G05010.2	| clathrin adaptor complexes medium subunit family protein | chr5:1477137-1479872 FORWARD LENGTH=527	54	1	186	2	-	-
AT4G23600.1	CORI3, JR2 | Tyrosine transaminase family protein | chr4:12310657-12312885 FORWARD LENGTH=422	53	1	70	2	-	-
AT3G54470.1	| uridine 5'-monophosphate synthase / UMP synthase (PYRE-F) (UMPS) | chr3:20168285-20170245 REVERSE LENGTH=476	53	1	56	2	-	-
AT4G11010.1	NDPK3 | nucleoside diphosphate kinase 3 | chr4:6732780-6734298 REVERSE LENGTH=238	53	4	141	5	47	2
AT4G38810.1	| Calcium-binding EF-hand family protein | chr4:18115607-18116999 REVERSE LENGTH=265	53	1	100	1	-	-
AT3G52580.1	| Ribosomal protein S11 family protein | chr3:19503324-19504701 FORWARD LENGTH=150	53	1	91	2	77	2
AT5G07440.1	GDH2 | glutamate dehydrogenase 2 | chr5:2356153-2358012 FORWARD LENGTH=411	52	2	21	2	-	-
AT2G01350.3	QPT | quinolinate phoshoribosyltransferase | chr2:165332-167209 REVERSE LENGTH=342	52	1	47	1	-	-
AT2G40290.1	| Eukaryotic translation initiation factor 2 subunit 1 | chr2:16829030-16830889 REVERSE LENGTH=344	52	1	93	1	-	-
AT1G62750.1	ATSCO1, ATSCO1/CPEF-G, SCO1 | Translation elongation factor EFG/EF2 protein | chr1:23233622-23236321 REVERSE LENGTH=783	51	1	144	4	-	-
AT1G62740.1	Hop2 | stress-inducible protein, putative | chr1:23231026-23233380 FORWARD LENGTH=571	51	2	79	5	-	-
AT1G12270.1	Hop1 | stress-inducible protein, putative | chr1:4172105-4174575 FORWARD LENGTH=572	38	1	215	5	-	-
AT1G36160.2	ACC1 | acetyl-CoA carboxylase 1 | chr1:13534196-13543773 FORWARD LENGTH=2254	51	3	145	4	-	-
AT2G41530.1	ATSFGH, SFGH | S-formylglutathione hydrolase | chr2:17323656-17325430 REVERSE LENGTH=284	51	3	25	2	31	1
AT4G23100.3	GSH1 | glutamate-cysteine ligase | chr4:12103458-12106751 REVERSE LENGTH=522	51	4	62	3	-	-
AT2G31610.1	| Ribosomal protein S3 family protein | chr2:13450384-13451669 FORWARD LENGTH=250	51	1	134	3	-	-
AT5G35530.1	| Ribosomal protein S3 family protein | chr5:13710355-13712192 REVERSE LENGTH=248	-	-	33	3	-	-
AT3G49910.1	| Translation protein SH3-like family protein | chr3:18504311-18504751 FORWARD LENGTH=146	50	2	59	2	-	-
AT2G25670.2	| BEST Arabidopsis thaliana protein match is: copper ion binding (TAIR:AT4G32610.1); Has 43784 Blast hits to 26928 proteins in 1799 species: Archae - 86; Bacteria - 6347; Metazoa - 15971; Fungi - 5398; Plants - 1931; Viruses - 259; Other Eukaryotes	50	1	121	1	-	-
AT3G04720.1	PR4, HEL, PR-4 | pathogenesis-related 4 | chr3:1285691-1286531 REVERSE LENGTH=212	50	1	55	2	-	-
AT3G09500.1	| Ribosomal L29 family protein | chr3:2917047-2917895 FORWARD LENGTH=123	50	2	51	3	-	-
AT3G09660.1	MCM8 | minichromosome maintenance 8 | chr3:2961314-2966166 REVERSE LENGTH=777	49	1	-	-	39	1
AT3G12390.1	| Nascent polypeptide-associated complex (NAC), alpha subunit family protein | chr3:3942344-3943595 FORWARD LENGTH=203	49	3	168	3	-	-
AT5G17990.1	TRP1, pat1 | tryptophan biosynthesis 1 | chr5:5957330-5959681 FORWARD LENGTH=444	49	1	88	2	-	-
[truncated: 692 more rows]

## Sheet: AtLSM5
AGI no.	Description	score	peptides no.
[truncated: 304 more rows]

## Sheet: WT
AGI no.	Description	score	peptides no.
[truncated: 329 more rows]
